# Supplementary material for: UVR2 ensures transgenerational genome stability under simulated natural UV-B in Arabidopsis thaliana
Source: Nat Commun. 2016 Dec 1;7:13522. doi: 10.1038/ncomms13522 (PMC5146273; doi:10.1038/ncomms13522)
Supplement: Supplementary Data 1 — List of sequenced genomes. [file ncomms13522-s3.xlsx]

## Sheet: List of samples
Supplementary Dataset 1. List of sequenced genomes.
#	Genotype	Generation	Replicate	UV-B treatment (mW/m2-BE)	Accepted positions (bp)	Genome fraction (%)	Accepted mutations	Mut. per hapl. genome and gener.			Mutations per site and generation			Analysis
								Normalized*	Mean	Std. dev.	Genome	Mean	Std. dev.	Genotype effect	Mutation spectra	DNA methylation	Development	Sex specific mutations
1	Col-0	G1	1	0	74095383	62.1885	2	3.21603	2.60039	0.821588	2.69922e-08	2.18252e-08	6.89562e-09	x	x	x	x			74095383	2	2.69922e-08
2	Col-0	G1	2	0	85034466	71.3698	2	2.80231			2.35199e-08			x	x	x	x			85034466	2
3	Col-0	G1	3	0	79727915	66.916	2	2.98882			2.50853e-08			x	x	x	x			79727915	2
4	Col-0	G1	4	0	32072924	26.9189	---	---			---									32072924	---
5	Col-0	G1	5	0	85445003	71.7143	1	1.39442			1.17034e-08			x	x	x	x			85445003	1
6	Col-0	G1	1	100	83176249	69.8102	2	2.86491	3.26719	1.45029	2.40453e-08	2.74217e-08	1.21723e-08			x				83176249	2
7	Col-0	G1	2	100	83648970	70.2069	3	4.27308			3.58642e-08					x				83648970	3
8	Col-0	G1	3	100	78743821	66.09	3	4.53926			3.80982e-08					x				78743821	3
9	Col-0	G1	4	100	865739	0.726618	---	---												865739	---
10	Col-0	G1	5	100	85623614	71.8642	1	1.39151			1.1679e-08					x				85623614	1
11	Col-0	G1	1	150	78978269	66.2868	3	4.52579	5.0063	1.28423	3.79851e-08	4.20181e-08	1.07786e-08			x				78978269	3
12	Col-0	G1	2	150	78236523	65.6642	4	6.0916			5.1127e-08					x				78236523	4
13	Col-0	G1	3	150	69911034	58.6766	2	3.40851			2.86078e-08					x				69911034	2
14	Col-0	G1	4	150	79440122	66.6744	4	5.9993			5.03524e-08					x				79440122	4
15	Col-0	G1	5	150	53075074	44.5461	---	---			---									53075074	---
16	Col-0	G1	1	300	78835044	66.1666	1	1.51134	2.83869	0.949031	1.26847e-08	2.38252e-08	7.96526e-09	x	x	x	x			78835044	1
17	Col-0	G1	2	300	86000652	72.1807	2	2.77082			2.32556e-08			x	x	x	x			86000652	2
18	Col-0	G1	3	300	85609450	71.8523	2	2.78349			2.33619e-08			x	x	x	x			85609450	2
19	Col-0	G1	4	300	85329941	71.6178	3	4.18891			3.51576e-08			x	x	x	x			85329941	3
20	Col-0	G1	5	300	81082538	68.0529	2	2.93889			2.46662e-08			x	x	x	x			81082538	2
21	Col-0	G2	1	0	76912099	64.5526	3	2.32369	2.03409	1.1763	3.90056e-08	3.41444e-08	1.97454e-08		x	x				76912099	3
22	Col-0	G2	2	0	65995544	55.3903	1	0.902685			1.51525e-08				x	x				65995544	1
23	Col-0	G2	3	0	78396487	65.7985	1	0.759896			1.27557e-08				x	x				78396487	1
24	Col-0	G2	4	0	85475954	71.7403	5	3.48479			5.8496e-08				x	x				85475954	5
25	Col-0	G2	5	0	66207176	55.5679	3	2.6994			4.53123e-08				x	x				66207176	3
26	Col-0	G2	1	300	58270535	48.9067	---	---	2.82914	2.24733	---	4.74902e-08	3.77238e-08							58270535	---
27	Col-0	G2	2	300	78159282	65.5994	3	2.28661			3.83832e-08				x	x				78159282	3
28	Col-0	G2	3	300	79185865	66.461	8	6.01857			1.01028e-07				x	x				79185865	8
29	Col-0	G2	4	300	78581145	65.9535	3	2.27433			3.81771e-08				x	x				78581145	3
30	Col-0	G2	5	300	80826027	67.8376	1	0.737054			1.23723e-08				x	x				80826027	1
31	Col-0	G3	1	0	84954307	71.3025	3	1.40248	2.38538	0.987964	3.53131e-08	6.00618e-08	2.48761e-08		x	x				84954307	3
32	Col-0	G3	2	0	79435833	66.6708	6	2.99981			7.55327e-08				x	x				79435833	6
33	Col-0	G3	3	0	79716791	66.9066	3	1.49462			3.76332e-08				x	x				79716791	3
34	Col-0	G3	4	0	85703646	71.9314	5	2.31702			5.83406e-08				x	x				85703646	5
35	Col-0	G3	5	0	74874583	62.8425	7	3.71298			9.34897e-08				x	x				74874583	7
36	Col-0	G3	1	300	77113682	64.7218	3	1.54507	2.45152	1.22916	3.89036e-08	6.17272e-08	3.09492e-08		x	x				77113682	3
37	Col-0	G3	2	300	79027149	66.3278	5	2.51277			6.32694e-08				x	x				79027149	5
38	Col-0	G3	3	300	79366973	66.613	9	4.50362			1.13397e-07				x	x				79366973	9
39	Col-0	G3	4	300	71519288	60.0264	4	2.22124			5.5929e-08				x	x				71519288	4
40	Col-0	G3	5	300	80782924	67.8014	3	1.4749			3.71366e-08				x	x				80782924	3
41	uvr8	G1	1	0	62989729	52.8675	4	7.56608	5.56862	3.63996	6.35024e-08	4.67377e-08	3.05504e-08	x	x	x	x			62989729	4
42	uvr8	G1	2	0	98817491	82.9379	3	3.61716			3.0359e-08			x	x	x	x			98817491	3
43	uvr8	G1	3	0	101043689	84.8064	9	10.6124			8.90704e-08			x	x	x	x			101043689	9
44	uvr8	G1	4	0	97891051	82.1603	4	4.86853			4.08618e-08			x	x	x	x			97891051	4
45	uvr8	G1	5	0	101063290	84.8228	1	1.17893			9.89479e-09			x	x	x	x			101063290	1
46	uvr8	G1	1	300	98200350	82.4199	7	8.49309	7.82763	3.08733	7.12828e-08	6.56976e-08	2.59121e-08	x	x	x	x			98200350	7
47	uvr8	G1	2	300	101101677	84.855	5	5.8924			4.94552e-08			x	x	x	x			101101677	5
48	uvr8	G1	3	300	101194503	84.9329	3	3.5322			2.96459e-08			x	x	x	x			101194503	3
49	uvr8	G1	4	300	100769526	84.5763	9	10.6413			8.93127e-08			x	x	x	x			100769526	9
50	uvr8	G1	5	300	101360912	85.0726	9	10.5792			8.87916e-08			x	x	x	x			101360912	9
51	tt4	G1	1	0	80959216	67.9494	2	2.94337	5.6645	3.71178	2.47038e-08	4.75424e-08	3.11531e-08	x	x	x	x			80959216	2
52	tt4	G1	2	0	79441748	66.6758	3	4.49939			3.77635e-08			x	x	x	x			79441748	3
53	tt4	G1	3	0	86548903	72.6408	2	2.75327			2.31083e-08			x	x	x	x			86548903	2
54	tt4	G1	4	0	75102671	63.034	4	6.34578			5.32604e-08			x	x	x	x			75102671	4
55	tt4	G1	5	0	80909524	67.9077	8	11.7807			9.88759e-08			x	x	x	x			80909524	8
56	tt4	G1	1	300	86286015	72.4202	7	9.66581	6.65035	2.65396	8.11255e-08	5.58166e-08	2.22748e-08	x	x	x	x			86286015	7
57	tt4	G1	2	300	69993020	58.7454	5	8.5113			7.14357e-08			x	x	x	x			69993020	5
58	tt4	G1	3	300	90023883	75.5574	5	6.61749			5.55408e-08			x	x	x	x			90023883	5
59	tt4	G1	4	300	84762169	71.1412	4	5.62262			4.71909e-08			x	x	x	x			84762169	4
60	tt4	G1	5	300	84068226	70.5588	2	2.83452			2.37902e-08			x	x	x	x			84068226	2
61	uvh1	G1	1	0	105152548	88.2549	17	19.2624	20.2752	15.3174	1.6167e-07	1.70171e-07	1.28559e-07	x						105152548	17
62	uvh1	G1	2	0	104834003	87.9876	41	46.5975			3.91094e-07			x						104834003	41
63	uvh1	G1	3	0	103428262	86.8077	10	11.5197			9.66854e-08			x						103428262	10
64	uvh1	G1	4	0	104706137	87.8803	14	15.9308			1.33708e-07			x						104706137	14
65	uvh1	G1	5	0	103401271	86.7851	7	8.0659			6.76974e-08			x						103401271	7
66	uvh1	G1	1	300	103317888	86.7151	7	8.07241	27.377	18.9979	6.77521e-08	2.29776e-07	1.5945e-07	x						103317888	7
67	uvh1	G1	2	300	104060773	87.3386	17	19.4645			1.63366e-07			x						104060773	17
68	uvh1	G1	3	300	104320304	87.5564	46	52.5375			4.4095e-07			x						104320304	46
69	uvh1	G1	4	300	105050637	88.1694	13	14.7443			1.2375e-07			x						105050637	13
70	uvh1	G1	5	300	104797549	87.957	37	42.066			3.53062e-07			x						104797549	37
71	uvr2	G1	1	0	83902808	70.42	0	0	4.38137	3.10222	0	3.6773e-08	2.60371e-08	x	x	x	x			83902808	0
72	uvr2	G1	2	0	55394108	46.4925	---	---			---									55394108	---
73	uvr2	G1	3	0	82861985	69.5464	5	7.18945			6.03413e-08			x	x	x	x			82861985	5
74	uvr2	G1	4	0	83708895	70.2572	4	5.69337			4.77846e-08			x	x	x	x			83708895	4
75	uvr2	G1	5	0	76989981	64.618	3	4.64267			3.89661e-08			x	x	x	x			76989981	3
76	uvr2	G1	1	300	46921813	39.3817	---	---	64.3422	11.8776	---	5.40027e-07	9.96893e-08							46921813	---
77	uvr2	G1	2	300	83848138	70.3741	38	53.9972			4.532e-07			x	x	x	x			83848138	38
78	uvr2	G1	3	300	83783503	70.3198	45	63.9933			5.37099e-07			x	x	x	x			83783503	45
79	uvr2	G1	4	300	83774355	70.3121	57	81.0671			6.80399e-07			x	x	x	x			83774355	57
80	uvr2	G1	5	300	83774329	70.3121	41	58.3114			4.8941e-07			x	x	x	x			83774329	41
81	uvr3	G1	1	0	95695795	80.3179	0	0	3.42772	2.5137	0	2.8769e-08	2.10976e-08	x	x	x	x			95695795	0
82	uvr3	G1	2	0	91308130	76.6353	2	2.60976			2.19039e-08			x	x	x	x			91308130	2
83	uvr3	G1	3	0	94535275	79.3438	3	3.78101			3.17342e-08			x	x	x	x			94535275	3
84	uvr3	G1	4	0	94855562	79.6126	3	3.76825			3.1627e-08			x	x	x	x			94855562	3
85	uvr3	G1	5	0	85353481	71.6375	5	6.97958			5.85799e-08			x	x	x	x			85353481	5
86	uvr3	G1	1	300	95465395	80.1245	16	19.9689	7.29275	7.62265	1.676e-07	6.12083e-08	6.39772e-08	x	x	x	x			95465395	16
87	uvr3	G1	2	300	93839200	78.7596	3	3.80906			3.19696e-08			x	x	x	x			93839200	3
88	uvr3	G1	3	300	95952383	80.5332	1	1.24172			1.04218e-08			x	x	x	x			95952383	1
89	uvr3	G1	4	300	95578678	80.2196	7	8.72605			7.32381e-08			x	x	x	x			95578678	7
90	uvr3	G1	5	300	87672815	73.5841	2	2.71798			2.28121e-08			x	x	x	x			87672815	2
91	uvr2 uvr3	G1	1	0	76267153	64.0113	1	1.56222	1.97238	1.14396	1.31118e-08	1.65543e-08	9.60131e-09	x	x	x	x			76267153	1
92	uvr2 uvr3	G1	2	0	97225749	81.602	3	3.67638			3.0856e-08			x	x	x	x			97225749	3
93	uvr2 uvr3	G1	3	0	58497887	49.0975	---	---			---									58497887	---
94	uvr2 uvr3	G1	4	0	96627326	81.0997	1	1.23305			1.0349e-08			x	x	x	x			96627326	1
95	uvr2 uvr3	G1	5	0	84032020	70.5284	1	1.41787			1.19002e-08			x	x	x	x			84032020	1
96	uvr2 uvr3	G1	1	100	102266839	85.833	13	15.1457	39.0571	35.2719	1.27118e-07	3.27807e-07	2.96038e-07			x				102266839	13
97	uvr2 uvr3	G1	2	100	87244236	73.2244	72	98.3278			8.25269e-07					x				87244236	72
98	uvr2 uvr3	G1	3	100	94320627	79.1637	28	35.3698			2.9686e-07					x				94320627	28
99	uvr2 uvr3	G1	4	100	103209316	86.624	32	36.9413			3.1005e-07					x				103209316	32
100	uvr2 uvr3	G1	5	100	100326064	84.2041	8	9.50073			7.974e-08					x				100326064	8
101	uvr2 uvr3	G1	1	150	101591268	85.266	124	145.427	65.3308	45.5362	1.22058e-06	5.48324e-07	3.82187e-07			x				101591268	124
102	uvr2 uvr3	G1	2	150	102214361	85.7889	47	54.7856			4.59818e-07					x				102214361	47
103	uvr2 uvr3	G1	3	150	103222090	86.6347	45	51.9422			4.35953e-07					x				103222090	45
104	uvr2 uvr3	G1	4	150	102450893	85.9874	30	34.8888			2.92823e-07					x				102450893	30
105	uvr2 uvr3	G1	5	150	99263277	83.3121	33	39.6101			3.32449e-07					x				99263277	33
106	uvr2 uvr3	G1	1	300	92901550	77.9726	55	70.5376	65.9733	29.1877	5.92025e-07	5.53717e-07	2.44974e-07	x	x	x	x			92901550	55
107	uvr2 uvr3	G1	2	300	97738697	82.0325	94	114.589			9.61748e-07			x	x	x	x			97738697	94
108	uvr2 uvr3	G1	3	300	96105447	80.6617	33	40.9116			3.43373e-07			x	x	x	x			96105447	33
109	uvr2 uvr3	G1	4	300	96309490	80.8329	42	51.959			4.36094e-07			x	x	x	x			96309490	42
110	uvr2 uvr3	G1	5	300	96475477	80.9722	42	51.8696			4.35344e-07			x	x	x	x			96475477	42
111	uvr2 uvr3	G2	1	0	78939545	66.2543	5	3.77334	2.71664	0.967742	6.33396e-08	4.56018e-08	1.62446e-08		x	x				78939545	5
112	uvr2 uvr3	G2	2	0	95201346	79.9029	4	2.50304			4.20162e-08				x	x				95201346	4
113	uvr2 uvr3	G2	3	0	46288452	38.8501	---	---			---									46288452	---
114	uvr2 uvr3	G2	4	0	95391028	80.0621	3	1.87355			3.14495e-08				x	x				95391028	3
115	uvr2 uvr3	G2	5	0	48651419	40.8333	---	---			---									48651419	---
116	uvr2 uvr3	G2	1	300	98597602	82.7534	113	68.2752	67.2467	9.08048	1.14607e-06	1.12881e-06	1.52426e-07		x	x				98597602	113
117	uvr2 uvr3	G2	2	300	88122056	73.9612	85	57.4626			9.64571e-07				x	x				88122056	85
118	uvr2 uvr3	G2	3	300	88381676	74.1791	91	61.338			1.02963e-06				x	x				88381676	91
119	uvr2 uvr3	G2	4	300	75465291	63.3383	103	81.3094			1.36487e-06				x	x				75465291	103
120	uvr2 uvr3	G2	5	300	89559488	75.1676	102	67.8484			1.13891e-06				x	x				89559488	102
121	uvr2 uvr3	G3	1	0	65563907	55.028	1	0.605752	1.82591	0.894739	1.52523e-08	4.59749e-08	2.25287e-08		x	x				65563907	1
122	uvr2 uvr3	G3	2	0	63248410	53.0846	3	1.88378			4.7432e-08				x	x				63248410	3
123	uvr2 uvr3	G3	3	0	16029242	13.4534	---	---			---									16029242	---
124	uvr2 uvr3	G3	4	0	96165500	80.7121	5	2.06495			5.19937e-08				x	x				96165500	5
125	uvr2 uvr3	G3	5	0	101124603	84.8743	7	2.74916			6.92215e-08				x	x				101124603	7
126	uvr2 uvr3	G3	1	300	99233052	83.2867	140	56.0314	67.5316	19.0043	1.41082e-06	1.70039e-06	4.78511e-07		x	x				99233052	140
127	uvr2 uvr3	G3	2	300	97285432	81.652	151	61.6437			1.55213e-06				x	x				97285432	151
128	uvr2 uvr3	G3	3	300	98439483	82.6206	249	100.459			2.52947e-06				x	x				98439483	249
129	uvr2 uvr3	G3	4	300	92395777	77.5481	125	53.7301			1.35288e-06				x	x				92395777	125
130	uvr2 uvr3	G3	5	300	66399924	55.7297	110	65.7937			1.65663e-06				x	x				66399924	110
137	UV0 uvr2 uvr3 × UV3 uvr2 uvr3	G1	1	0 / 300	96607264	81.0829	11	13.5664	13.261	9.01208	1.13863e-07	1.113e-07	7.56388e-08					x		96607264	11
138	UV0 uvr2 uvr3 × UV3 uvr2 uvr3	G1	2	0 / 300	96586507	81.0654	7	8.635			7.24739e-08							x		96586507	7
139	UV0 uvr2 uvr3 × UV3 uvr2 uvr3	G1	3	0 / 300	94918911	79.6658	3	3.76573			3.16059e-08							x		94918911	3
140	UV0 uvr2 uvr3 × UV3 uvr2 uvr3	G1	4	0 / 300	96700150	81.1608	10	12.3212			1.03412e-07							x		96700150	10
141	UV0 uvr2 uvr3 × UV3 uvr2 uvr3	G1	5	0 / 300	96579181	81.0593	16	19.7386			1.65667e-07							x		96579181	16
142	UV0 uvr2 uvr3 × UV3 uvr2 uvr3	G1	6	0 / 300	96606184	81.082	8	9.86656			8.28104e-08							x		96606184	8
143	UV0 uvr2 uvr3 × UV3 uvr2 uvr3	G1	7	0 / 300	96597646	81.0748	5	6.16715			5.17611e-08							x		96597646	5
144	UV0 uvr2 uvr3 × UV3 uvr2 uvr3	G1	8	0 / 300	96723242	81.1802	26	32.0275			2.68808e-07							x		96723242	26
145	UV3 uvr2 uvr3 × UV0 uvr2 uvr3	G1	1	300 / 0	96353241	80.8697	28	34.6236	12.3621	9.44654	2.90597e-07	1.03756e-07	7.92852e-08					x		96353241	28
146	UV3 uvr2 uvr3 × UV0 uvr2 uvr3	G1	2	300 / 0	96560664	81.0437	8	9.87121			8.28495e-08							x		96560664	8
147	UV3 uvr2 uvr3 × UV0 uvr2 uvr3	G1	3	300 / 0	96531340	81.0191	7	8.63993			7.25153e-08							x		96531340	7
148	UV3 uvr2 uvr3 × UV0 uvr2 uvr3	G1	4	300 / 0	96547090	81.0324	4	4.9363			4.14306e-08							x		96547090	4
149	UV3 uvr2 uvr3 × UV0 uvr2 uvr3	G1	5	300 / 0	96558771	81.0422	10	12.3393			1.03564e-07							x		96558771	10
150	UV3 uvr2 uvr3 × UV0 uvr2 uvr3	G1	6	300 / 0	96553403	81.0377	5	6.16997			5.17848e-08							x		96553403	5
151	UV3 uvr2 uvr3 × UV0 uvr2 uvr3	G1	7	300 / 0	96484616	80.9799	7	8.64412			7.25504e-08							x		96484616	7
152	UV3 uvr2 uvr3 × UV0 uvr2 uvr3	G1	8	300 / 0	95856757	80.453	11	13.6726			1.14755e-07							x		95856757	11
	* Normalized to accepted positions per genome
