# Supplementary material for: UVR2 ensures transgenerational genome stability under simulated natural UV-B in Arabidopsis thaliana
Source: Nat Commun. 2016 Dec 1;7:13522. doi: 10.1038/ncomms13522 (PMC5146273; doi:10.1038/ncomms13522)
Supplement: Supplementary Data 2 — List of accepted mutations. DNA methylation data are based on whole-genome bisulfite sequencing datasets (NCBI GEO: GSM980986, GSM980987). TRUE - position considered as methylated; FALSE - position considered as unmethylated; n.a. - not analyzed. [file ncomms13522-s4.xlsx]

## Sheet: List of mutations
Supplementary Dataset 2. List of accepted mutations. DNA methylation data are based on whole-genome bisulfite sequencing datasets (NCBI GEO: GSM980986, GSM980987). TRUE - position considered as methylated; FALSE - position considered as unmethylated; n.a. - not analyzed.
#	Chr.	Nucleotide (TAIR10)	Zygosity	Allele frequency	DNA sequence		Dideoxy sequencing	Genotype	Generation	Replicate	UV-B treatment (mW/m2-BE)	Genomic context	DNA methylation
					Reference	Mutation							CG	CHG	CHH
1	1	14299432	het	0.49	C	T	n.a.	Col-0	G1	1	0	transposon	n.a.	n.a.	n.a.
2	1	17274579	het	0.55	C	T	n.a.	Col-0	G1	1	0	intergenic	n.a.	n.a.	FALSE
3	1	13089596	homo	0.98	T	A	n.a.	Col-0	G1	2	0	transposon	n.a.	n.a.	n.a.
4	3	7359710	het	0.48	A	G	n.a.	Col-0	G1	2	0	transposon	n.a.	n.a.	n.a.
5	1	3849435	het	0.5	G	A	n.a.	Col-0	G1	3	0	exon	n.a.	n.a.	FALSE
6	3	15587762	het	0.65	A	C	n.a.	Col-0	G1	3	0	transposon	n.a.	n.a.	n.a.
7	1	10144574	het	0.58	C	A	n.a.	Col-0	G1	5	0	intergenic	TRUE	n.a.	n.a.
8	2	12382387	het	0.590909	A	T	n.a.	Col-0	G1	1	150	intergenic	n.a.	n.a.	n.a.
9	3	1923487	het	0.657895	G	A	n.a.	Col-0	G1	1	150	intergenic	n.a.	n.a.	n.a.
10	1	18721054	het	0.527778	T	G	n.a.	Col-0	G1	2	150	exon	n.a.	n.a.	n.a.
11	4	4677959	het	0.413793	G	A	n.a.	Col-0	G1	2	150	transposon	TRUE	n.a.	n.a.
12	5	6978257	het	0.45	T	G	n.a.	Col-0	G1	2	150	intergenic	n.a.	n.a.	n.a.
13	4	13222471	het	0.607143	A	T	TRUE	Col-0	G1	3	150	transposon	n.a.	n.a.	n.a.
14	5	16401106	het	0.416667	C	A	n.a.	Col-0	G1	3	150	pseudogene	n.a.	n.a.	FALSE
15	5	16401107	het	0.434783	C	A	n.a.	Col-0	G1	3	150	pseudogene	n.a.	n.a.	FALSE
16	1	16477724	het	0.59	C	A	n.a.	Col-0	G1	5	150	transposon	n.a.	n.a.	n.a.
17	1	10349277	homo	1	G	A	n.a.	Col-0	G1	1	230	transposon	n.a.	n.a.	n.a.
18	5	3541034	homo	1	G	C	n.a.	Col-0	G1	1	230	exon	n.a.	n.a.	FALSE
19	5	11466420	het	0.454545	T	G	n.a.	Col-0	G1	1	230	transposon	n.a.	n.a.	n.a.
20	3	5744652	het	0.4	C	T	n.a.	Col-0	G1	2	230	transposon	n.a.	n.a.	n.a.
21	3	6056664	het	0.481481	A	T	n.a.	Col-0	G1	2	230	exon	n.a.	n.a.	n.a.
22	4	1960089	het	0.452381	T	C	n.a.	Col-0	G1	2	230	transposon	n.a.	n.a.	n.a.
23	4	6072554	homo	1	C	T	n.a.	Col-0	G1	2	230	transposon	n.a.	n.a.	n.a.
24	3	11858773	homo	1	C	G	n.a.	Col-0	G1	3	230	transposon	n.a.	TRUE	n.a.
25	5	22448039	homo	1	G	A	TRUE	Col-0	G1	3	230	intergenic	n.a.	n.a.	n.a.
26	1	15536698	het	0.45	G	T	n.a.	Col-0	G1	4	230	transposon	n.a.	n.a.	n.a.
27	1	16313869	het	0.565	G	A	n.a.	Col-0	G1	4	230	transposon	n.a.	n.a.	n.a.
28	3	7209283	het	0.68	T	C	n.a.	Col-0	G1	4	230	intergenic	n.a.	n.a.	n.a.
29	5	3541034	het	0.367	G	C	n.a.	Col-0	G1	4	230	intergenic	n.a.	n.a.	FALSE
30	5	11389449	homo	1	G	A	n.a.	Col-0	G1	1	300	transposon	n.a.	n.a.	n.a.
31	1	11987641	het	0.46	A	G	n.a.	Col-0	G1	2	300	exon	n.a.	n.a.	n.a.
32	5	14669361	het	0.36	A	T	n.a.	Col-0	G1	2	300	transposon	n.a.	n.a.	n.a.
33	1	9308108	het	0.36	T	C	TRUE	Col-0	G1	3	300	intergenic	n.a.	n.a.	n.a.
34	5	23538451	het	0.42	C	T	n.a.	Col-0	G1	3	300	intron	n.a.	n.a.	n.a.
35	4	1496729	het	0.54	T	C	n.a.	Col-0	G1	4	300	intergenic	n.a.	n.a.	n.a.
36	4	1596941	het	0.5	G	C	n.a.	Col-0	G1	4	300	transposon	n.a.	n.a.	n.a.
37	4	11939651	het	0.46	G	A	n.a.	Col-0	G1	4	300	intergenic	n.a.	n.a.	n.a.
38	3	7882335	het	0.35	C	T	TRUE	Col-0	G1	5	300	exon	n.a.	n.a.	n.a.
39	3	16905385	het	0.59	C	T	n.a.	Col-0	G1	5	300	transposon	n.a.	n.a.	FALSE
40	2	1287074	homo	1	C	T	n.a.	Col-0	G2	1	0	transposon	n.a.	n.a.	n.a.
41	5	12600807	het	0.49	C	T	n.a.	Col-0	G2	1	0	intergenic	n.a.	n.a.	n.a.
42	3	8221607	homo	1	G	A	n.a.	Col-0	G2	2	0	exon	n.a.	n.a.	n.a.
43	4	1754250	homo	1	C	T	n.a.	Col-0	G2	3	0	transposon	n.a.	n.a.	n.a.
44	1	13592639	homo	1	C	T	n.a.	Col-0	G2	4	0	transposon	n.a.	TRUE	n.a.
45	3	14592884	het	0.53	G	T	n.a.	Col-0	G2	4	0	intergenic	n.a.	n.a.	n.a.
46	3	21078450	homo	1	G	C	n.a.	Col-0	G2	4	0	exon	n.a.	n.a.	n.a.
47	3	23182622	homo	1	G	A	n.a.	Col-0	G2	4	0	intergenic	n.a.	n.a.	FALSE
48	5	22777956	homo	1	C	T	n.a.	Col-0	G2	4	0	transposon	n.a.	n.a.	n.a.
49	2	5893181	homo	0.92	G	A	n.a.	Col-0	G2	5	0	transposon	n.a.	n.a.	FALSE
50	3	12287895	homo	0.95	A	C	n.a.	Col-0	G2	5	0	transposon	n.a.	n.a.	n.a.
51	3	15610145	homo	0.95	G	A	n.a.	Col-0	G2	5	0	intergenic	n.a.	n.a.	FALSE
52	1	22272278	het	0.5	C	G	n.a.	Col-0	G2	2	300	exon	n.a.	n.a.	FALSE
53	4	6467391	het	0.33	G	C	n.a.	Col-0	G2	2	300	intergenic	n.a.	n.a.	n.a.
54	5	6407796	homo	1	C	T	n.a.	Col-0	G2	2	300	transposon	n.a.	TRUE	n.a.
55	1	20339634	het	0.51	T	G	n.a.	Col-0	G2	3	300	intergenic	n.a.	n.a.	n.a.
56	2	9195394	het	0.53	C	T	n.a.	Col-0	G2	3	300	intergenic	n.a.	n.a.	n.a.
57	3	12860804	het	0.52	A	G	n.a.	Col-0	G2	3	300	transposon	n.a.	n.a.	n.a.
58	3	14051329	het	0.43	G	C	n.a.	Col-0	G2	3	300	transposon	n.a.	n.a.	n.a.
59	3	15352081	het	0.38	C	T	n.a.	Col-0	G2	3	300	transposon	n.a.	n.a.	n.a.
60	4	919980	het	0.53	G	A	n.a.	Col-0	G2	3	300	transposon	TRUE	n.a.	n.a.
61	5	11441103	homo	1	A	T	n.a.	Col-0	G2	3	300	transposon	n.a.	n.a.	n.a.
62	5	18282613	homo	1	C	T	n.a.	Col-0	G2	3	300	transposon	n.a.	FALSE	n.a.
63	3	17658863	het	0.39	G	C	TRUE	Col-0	G2	4	300	transposon	n.a.	n.a.	n.a.
64	3	20031080	het	0.53	G	A	n.a.	Col-0	G2	5	300	intergenic	TRUE	n.a.	n.a.
65	3	1103516	het	0.39	T	A	n.a.	Col-0	G3	1	0	intergenic	n.a.	n.a.	n.a.
66	3	9110015	het	0.41	C	G	n.a.	Col-0	G3	1	0	intergenic	n.a.	n.a.	FALSE
67	3	8003188	het	0.39	C	A	n.a.	Col-0	G3	2	0	intergenic	n.a.	n.a.	n.a.
68	4	6397474	homo	1	G	A	n.a.	Col-0	G3	2	0	exon	n.a.	n.a.	n.a.
69	4	12477768	het	0.5	A	G	n.a.	Col-0	G3	2	0	intergenic	n.a.	n.a.	n.a.
70	5	24488073	het	0.59	C	T	n.a.	Col-0	G3	2	0	intergenic	n.a.	n.a.	FALSE
71	1	13682770	homo	0.97	C	T	n.a.	Col-0	G3	3	0	transposon	n.a.	n.a.	n.a.
72	4	1878866	het	0.59	C	T	n.a.	Col-0	G3	3	0	transposon	TRUE	n.a.	n.a.
73	4	3909186	het	0.47	G	A	TRUE	Col-0	G3	4	0	transposon	n.a.	n.a.	n.a.
74	5	26328824	het	0.47	A	T	n.a.	Col-0	G3	4	0	intergenic	n.a.	n.a.	n.a.
75	1	9600447	homo	1	T	G	n.a.	Col-0	G3	5	0	intron	n.a.	n.a.	n.a.
76	1	10062026	het	0.5	G	C	n.a.	Col-0	G3	5	0	exon	n.a.	n.a.	n.a.
77	1	17760469	het	0.5	T	C	n.a.	Col-0	G3	5	0	exon	n.a.	n.a.	n.a.
78	1	24540353	homo	0.97	C	T	n.a.	Col-0	G3	1	300	intron	n.a.	n.a.	n.a.
79	4	16543029	homo	1	C	T	n.a.	Col-0	G3	1	300	exon	n.a.	n.a.	n.a.
80	4	863471	het	0.54	C	T	n.a.	Col-0	G3	2	300	transposon	n.a.	n.a.	n.a.
81	5	12409385	het	0.64	G	A	n.a.	Col-0	G3	2	300	transposon	n.a.	n.a.	n.a.
82	5	13811527	het	0.46	C	T	n.a.	Col-0	G3	2	300	transposon	n.a.	n.a.	n.a.
83	1	25609528	het	0.39	A	G	n.a.	Col-0	G3	3	300	intergenic	n.a.	n.a.	n.a.
84	2	4664423	het	0.51	G	A	n.a.	Col-0	G3	3	300	intergenic	n.a.	n.a.	n.a.
85	3	18077373	het	0.5	G	A	TRUE	Col-0	G3	3	300	exon	n.a.	FALSE	n.a.
86	3	19669617	het	0.47	A	T	n.a.	Col-0	G3	3	300	exon	n.a.	n.a.	n.a.
87	2	11873700	het	0.4	T	G	n.a.	Col-0	G3	4	300	intron	n.a.	n.a.	n.a.
88	2	12662633	het	0.34	T	C	n.a.	Col-0	G3	4	300	intergenic	n.a.	n.a.	n.a.
89	5	6932816	het	0.53	T	C	n.a.	Col-0	G3	4	300	exon	n.a.	n.a.	n.a.
90	3	5739719	het	0.39	G	A	n.a.	Col-0	G3	5	300	exon	n.a.	n.a.	FALSE
91	3	10404586	het	0.53	C	T	n.a.	Col-0	G3	5	300	intergenic	n.a.	n.a.	n.a.
92	3	17424951	homo	1	A	G	n.a.	Col-0	G3	5	300	intergenic	n.a.	n.a.	n.a.
93	2	4308137	het	0.46	G	A	n.a.	uvr8	G1	1	0	intergenic	n.a.	n.a.	FALSE
94	3	12563419	het	0.47	G	C	n.a.	uvr8	G1	1	0	transposon	n.a.	n.a.	FALSE
95	3	15485709	het	0.38	G	A	n.a.	uvr8	G1	1	0	transposon	n.a.	n.a.	n.a.
96	4	4564305	het	0.48	T	G	n.a.	uvr8	G1	1	0	transposon	n.a.	n.a.	n.a.
97	1	26185881	het	0.5	T	A	n.a.	uvr8	G1	2	0	intergenic	n.a.	n.a.	n.a.
98	2	7956141	het	0.32	C	T	n.a.	uvr8	G1	2	0	intergenic	n.a.	n.a.	n.a.
99	3	16939824	het	0.51	G	A	n.a.	uvr8	G1	2	0	intergenic	n.a.	n.a.	n.a.
100	1	80310	homo	1	A	T	n.a.	uvr8	G1	3	0	intergenic	n.a.	n.a.	n.a.
101	1	11452774	homo	1	C	T	n.a.	uvr8	G1	3	0	transposon	TRUE	n.a.	n.a.
102	1	14271135	homo	1	G	A	n.a.	uvr8	G1	3	0	transposon	n.a.	n.a.	n.a.
103	1	14589613	homo	1	C	A	n.a.	uvr8	G1	3	0	transposon	n.a.	n.a.	n.a.
104	1	18947930	homo	1	G	A	n.a.	uvr8	G1	3	0	intergenic	n.a.	n.a.	n.a.
105	1	18947931	homo	1	T	A	n.a.	uvr8	G1	3	0	intergenic	n.a.	n.a.	n.a.
106	2	7134841	homo	1	A	C	n.a.	uvr8	G1	3	0	intron	n.a.	n.a.	n.a.
107	2	13102357	het	0.63	T	A	n.a.	uvr8	G1	3	0	transposon	n.a.	n.a.	n.a.
108	3	15437048	homo	1	G	A	TRUE	uvr8	G1	3	0	transposon	n.a.	n.a.	FALSE
109	1	18852711	homo	1	C	T	n.a.	uvr8	G1	4	0	transposon	n.a.	n.a.	n.a.
110	2	13863469	homo	1	T	G	n.a.	uvr8	G1	4	0	intergenic	n.a.	n.a.	n.a.
111	2	13880440	homo	1	T	A	n.a.	uvr8	G1	4	0	intron	n.a.	n.a.	n.a.
112	4	7666838	het	0.35	T	A	n.a.	uvr8	G1	4	0	transposon	n.a.	n.a.	n.a.
113	4	5719350	het	0.32	G	A	n.a.	uvr8	G1	5	0	transposon	n.a.	n.a.	n.a.
114	1	6536748	homo	1	C	T	n.a.	uvr8	G1	1	300	intron	n.a.	n.a.	n.a.
115	1	13104382	het	0.65	G	A	n.a.	uvr8	G1	1	300	intergenic	n.a.	n.a.	TRUE
116	1	21662539	homo	1	G	A	n.a.	uvr8	G1	1	300	transposon	n.a.	n.a.	n.a.
117	2	7807888	homo	1	G	A	n.a.	uvr8	G1	1	300	intergenic	n.a.	n.a.	FALSE
118	4	3552404	het	0.46	C	T	n.a.	uvr8	G1	1	300	transposon	n.a.	TRUE	n.a.
119	5	1782975	homo	1	T	C	n.a.	uvr8	G1	1	300	intron	n.a.	n.a.	n.a.
120	5	12902619	homo	1	G	A	n.a.	uvr8	G1	1	300	transposon	n.a.	n.a.	n.a.
121	2	782341	homo	1	G	A	n.a.	uvr8	G1	2	300	exon	n.a.	n.a.	FALSE
122	2	4588542	het	0.4	G	A	n.a.	uvr8	G1	2	300	transposon	n.a.	n.a.	TRUE
123	2	5039349	het	0.38	C	T	n.a.	uvr8	G1	2	300	transposon	n.a.	TRUE	n.a.
124	3	4282874	het	0.5	C	T	n.a.	uvr8	G1	2	300	transposon	n.a.	TRUE	n.a.
125	5	3048775	het	0.49	C	T	n.a.	uvr8	G1	2	300	intergenic	n.a.	n.a.	n.a.
126	2	2561270	homo	0.91	G	A	n.a.	uvr8	G1	3	300	intergenic	n.a.	n.a.	FALSE
127	3	11236115	het	0.59	T	C	n.a.	uvr8	G1	3	300	exon	n.a.	n.a.	n.a.
128	3	21745765	het	0.68	C	T	n.a.	uvr8	G1	3	300	exon	FALSE	n.a.	n.a.
129	1	2314380	homo	1	C	T	n.a.	uvr8	G1	4	300	exon	n.a.	n.a.	n.a.
130	2	16963000	homo	1	T	C	n.a.	uvr8	G1	4	300	exon	n.a.	n.a.	n.a.
131	3	7856944	het	0.56	G	A	n.a.	uvr8	G1	4	300	transposon	n.a.	n.a.	n.a.
132	3	12136879	het	0.55	G	A	n.a.	uvr8	G1	4	300	transposon	n.a.	n.a.	n.a.
133	3	13318651	homo	0.97	A	G	n.a.	uvr8	G1	4	300	intergenic	n.a.	n.a.	n.a.
134	4	10898793	homo	1	G	A	n.a.	uvr8	G1	4	300	exon	n.a.	n.a.	n.a.
135	5	10428948	het	0.38	A	G	n.a.	uvr8	G1	4	300	intergenic	n.a.	n.a.	n.a.
136	5	12008305	het	0.52	C	T	n.a.	uvr8	G1	4	300	transposon	n.a.	n.a.	FALSE
137	5	20387070	homo	0.93	T	G	n.a.	uvr8	G1	4	300	intergenic	n.a.	n.a.	n.a.
138	1	8154502	homo	1	T	A	n.a.	uvr8	G1	5	300	intergenic	n.a.	n.a.	n.a.
139	1	19198141	homo	1	G	A	n.a.	uvr8	G1	5	300	intergenic	n.a.	n.a.	TRUE
140	1	25582693	homo	1	C	G	n.a.	uvr8	G1	5	300	transposon	n.a.	n.a.	FALSE
141	2	2422913	het	0.42	G	A	n.a.	uvr8	G1	5	300	transposon	TRUE	n.a.	n.a.
142	2	6432393	het	0.49	T	C	n.a.	uvr8	G1	5	300	transposon	n.a.	n.a.	n.a.
143	2	6730626	homo	0.98	A	G	n.a.	uvr8	G1	5	300	transposon	n.a.	n.a.	n.a.
144	4	2723865	homo	0.98	G	A	n.a.	uvr8	G1	5	300	transposon	n.a.	n.a.	n.a.
145	5	2115035	homo	1	T	C	n.a.	uvr8	G1	5	300	intron	n.a.	n.a.	n.a.
146	5	12521796	homo	1	G	A	n.a.	uvr8	G1	5	300	transposon	n.a.	TRUE	n.a.
147	1	19733676	homo	1	T	C	n.a.	tt4	G1	1	0	transposon	n.a.	n.a.	n.a.
148	4	16621267	het	0.57	C	A	n.a.	tt4	G1	1	0	intron	n.a.	n.a.	n.a.
149	3	8192100	homo	1	A	G	n.a.	tt4	G1	2	0	intergenic	n.a.	n.a.	n.a.
150	5	871483	het	0.59	A	C	n.a.	tt4	G1	2	0	exon	n.a.	n.a.	n.a.
151	5	13560324	homo	1	A	T	n.a.	tt4	G1	2	0	intergenic	n.a.	n.a.	n.a.
152	2	714194	homo	1	C	T	n.a.	tt4	G1	3	0	transposon	n.a.	n.a.	n.a.
153	5	14012318	het	0.59	C	T	n.a.	tt4	G1	3	0	transposon	n.a.	n.a.	n.a.
154	1	5534043	het	0.3	G	T	n.a.	tt4	G1	4	0	exon	n.a.	n.a.	n.a.
155	3	2723509	het	0.6	A	C	n.a.	tt4	G1	4	0	intron	n.a.	n.a.	n.a.
156	3	15533405	homo	1	C	T	n.a.	tt4	G1	4	0	transposon	n.a.	n.a.	n.a.
157	3	18047431	homo	1	G	A	n.a.	tt4	G1	4	0	transposon	n.a.	n.a.	n.a.
158	1	16930340	het	0.47	G	A	n.a.	tt4	G1	5	0	transposon	n.a.	TRUE	n.a.
159	2	911760	homo	1	A	G	n.a.	tt4	G1	5	0	transposon	n.a.	n.a.	n.a.
160	2	4450924	homo	1	G	A	n.a.	tt4	G1	5	0	transposon	n.a.	n.a.	n.a.
161	2	19074051	homo	1	C	G	n.a.	tt4	G1	5	0	intron	n.a.	n.a.	n.a.
162	4	18094331	het	0.31	T	A	n.a.	tt4	G1	5	0	exon	n.a.	n.a.	n.a.
163	5	8195670	het	0.46	A	T	n.a.	tt4	G1	5	0	exon	n.a.	n.a.	n.a.
164	5	9832066	het	0.39	C	T	n.a.	tt4	G1	5	0	intergenic	n.a.	TRUE	n.a.
165	5	14139382	het	0.43	C	T	n.a.	tt4	G1	5	0	transposon	n.a.	n.a.	n.a.
166	1	15985471	het	0.59	C	T	n.a.	tt4	G1	1	300	transposon	n.a.	n.a.	n.a.
167	2	16953845	het	0.59	G	A	n.a.	tt4	G1	1	300	intergenic	n.a.	n.a.	n.a.
168	3	17067027	het	0.67	C	T	n.a.	tt4	G1	1	300	intergenic	n.a.	n.a.	n.a.
169	3	18189313	het	0.34	C	T	n.a.	tt4	G1	1	300	intron	n.a.	n.a.	FALSE
170	4	1827330	het	0.6	C	T	n.a.	tt4	G1	1	300	transposon	n.a.	n.a.	n.a.
171	5	5254885	het	0.48	A	T	n.a.	tt4	G1	1	300	intergenic	n.a.	n.a.	n.a.
172	5	5773431	het	0.39	G	A	n.a.	tt4	G1	1	300	intron	n.a.	n.a.	n.a.
173	1	16088408	het	0.6	C	T	n.a.	tt4	G1	2	300	transposon	n.a.	n.a.	n.a.
174	1	25442298	het	0.48	T	C	TRUE	tt4	G1	2	300	exon	n.a.	n.a.	n.a.
175	2	2275736	het	0.5	G	A	n.a.	tt4	G1	2	300	transposon	n.a.	n.a.	n.a.
176	4	11761234	het	0.52	T	A	n.a.	tt4	G1	2	300	intergenic	n.a.	n.a.	n.a.
177	4	18088197	homo	1	G	T	n.a.	tt4	G1	2	300	exon	n.a.	n.a.	n.a.
178	1	14024399	het	0.32	G	A	n.a.	tt4	G1	3	300	transposon	n.a.	n.a.	n.a.
179	3	16011324	homo	1	C	T	n.a.	tt4	G1	3	300	intergenic	n.a.	n.a.	n.a.
180	3	16444869	homo	1	G	A	n.a.	tt4	G1	3	300	intergenic	n.a.	n.a.	FALSE
181	5	19488795	homo	0.98	A	G	n.a.	tt4	G1	3	300	intergenic	n.a.	n.a.	n.a.
182	5	21044857	het	0.44	T	C	n.a.	tt4	G1	3	300	intergenic	n.a.	n.a.	n.a.
183	2	10870830	homo	1	G	A	n.a.	tt4	G1	4	300	exon	n.a.	n.a.	n.a.
184	4	5613544	homo	1	G	T	n.a.	tt4	G1	4	300	transposon	n.a.	n.a.	n.a.
185	5	13838790	het	0.51	A	T	n.a.	tt4	G1	4	300	transposon	n.a.	n.a.	n.a.
186	5	23780955	het	0.45	G	A	n.a.	tt4	G1	4	300	exon	FALSE	n.a.	n.a.
187	1	13807587	het	0.53	C	T	n.a.	tt4	G1	5	300	intergenic	TRUE	n.a.	n.a.
188	5	13573214	het	0.48	C	T	n.a.	tt4	G1	5	300	transposon	n.a.	n.a.	n.a.
189	2	7176679	homo	1	G	A	n.a.	uvh1	G1	1	0	transposon	n.a.	n.a.	TRUE
190	2	9640111	homo	1	C	T	n.a.	uvh1	G1	1	0	intergenic	n.a.	TRUE	n.a.
191	3	1558853	het	0.54	C	T	n.a.	uvh1	G1	1	0	transposon	n.a.	n.a.	n.a.
192	3	8240796	homo	1	A	T	n.a.	uvh1	G1	1	0	intergenic	n.a.	n.a.	n.a.
193	3	11005452	homo	1	C	T	n.a.	uvh1	G1	1	0	intergenic	n.a.	n.a.	n.a.
194	3	12200768	homo	1	C	T	n.a.	uvh1	G1	1	0	transposon	n.a.	TRUE	n.a.
195	3	12601422	homo	1	G	A	n.a.	uvh1	G1	1	0	transposon	n.a.	n.a.	n.a.
196	3	14984960	het	0.36	G	A	n.a.	uvh1	G1	1	0	transposon	n.a.	n.a.	n.a.
197	3	17891234	homo	1	T	A	n.a.	uvh1	G1	1	0	exon	n.a.	n.a.	n.a.
198	4	1906514	homo	1	T	A	n.a.	uvh1	G1	1	0	transposon	n.a.	n.a.	n.a.
199	4	4346530	homo	1	C	T	n.a.	uvh1	G1	1	0	transposon	n.a.	n.a.	n.a.
200	4	5452312	het	0.51	T	A	n.a.	uvh1	G1	1	0	intron	n.a.	n.a.	n.a.
201	4	16142289	homo	1	G	T	n.a.	uvh1	G1	1	0	exon	n.a.	n.a.	n.a.
202	4	18117811	homo	1	A	G	n.a.	uvh1	G1	1	0	intron	n.a.	n.a.	n.a.
203	5	21671824	het	0.48	G	A	n.a.	uvh1	G1	1	0	intergenic	n.a.	n.a.	n.a.
204	5	22507986	het	0.54	T	A	n.a.	uvh1	G1	1	0	intergenic	n.a.	n.a.	n.a.
205	5	26831592	het	0.58	C	G	n.a.	uvh1	G1	1	0	transposon	n.a.	n.a.	n.a.
206	1	3240839	homo	1	A	C	n.a.	uvh1	G1	2	0	exon	n.a.	n.a.	n.a.
207	1	13721110	homo	1	G	C	n.a.	uvh1	G1	2	0	transposon	n.a.	n.a.	n.a.
208	1	15154035	homo	1	T	G	n.a.	uvh1	G1	2	0	transposon	n.a.	n.a.	n.a.
209	1	22523453	het	0.72	T	A	n.a.	uvh1	G1	2	0	intergenic	n.a.	n.a.	n.a.
210	1	25257927	het	0.47	T	C	n.a.	uvh1	G1	2	0	exon	n.a.	n.a.	n.a.
211	1	30340460	het	0.55	G	T	n.a.	uvh1	G1	2	0	intergenic	n.a.	n.a.	FALSE
212	2	2242115	homo	1	T	A	n.a.	uvh1	G1	2	0	intergenic	n.a.	n.a.	n.a.
213	2	5119376	homo	1	C	T	n.a.	uvh1	G1	2	0	transposon	n.a.	n.a.	FALSE
214	2	12628389	het	0.53	G	A	n.a.	uvh1	G1	2	0	intergenic	n.a.	n.a.	FALSE
215	2	14560519	het	0.54	T	G	n.a.	uvh1	G1	2	0	intron	n.a.	n.a.	n.a.
216	2	15574002	het	0.6	A	C	n.a.	uvh1	G1	2	0	intergenic	n.a.	n.a.	n.a.
217	3	447448	het	0.52	G	T	n.a.	uvh1	G1	2	0	exon	n.a.	n.a.	FALSE
218	3	1430404	het	0.56	C	A	n.a.	uvh1	G1	2	0	intergenic	n.a.	n.a.	n.a.
219	3	8803739	het	0.52	T	A	n.a.	uvh1	G1	2	0	intergenic	n.a.	n.a.	n.a.
220	3	9395375	het	0.51	T	G	n.a.	uvh1	G1	2	0	transposon	n.a.	n.a.	n.a.
221	3	11068235	het	0.39	A	C	n.a.	uvh1	G1	2	0	transposon	n.a.	n.a.	n.a.
222	3	11930253	het	0.44	T	A	n.a.	uvh1	G1	2	0	transposon	n.a.	n.a.	n.a.
223	3	12240025	het	0.43	A	G	n.a.	uvh1	G1	2	0	intergenic	n.a.	n.a.	n.a.
224	3	13118042	het	0.32	G	T	n.a.	uvh1	G1	2	0	transposon	n.a.	n.a.	n.a.
225	3	13501162	het	0.61	G	A	n.a.	uvh1	G1	2	0	intergenic	TRUE	n.a.	n.a.
226	3	13547222	het	0.54	G	A	n.a.	uvh1	G1	2	0	transposon	TRUE	n.a.	n.a.
227	3	16107312	het	0.56	A	T	n.a.	uvh1	G1	2	0	transposon	n.a.	n.a.	n.a.
228	3	16486440	het	0.59	T	A	n.a.	uvh1	G1	2	0	exon	n.a.	n.a.	n.a.
229	3	22417280	homo	1	C	T	n.a.	uvh1	G1	2	0	intergenic	FALSE	n.a.	n.a.
230	4	3239372	homo	1	T	A	n.a.	uvh1	G1	2	0	transposon	n.a.	n.a.	n.a.
231	4	7863186	het	0.56	A	T	n.a.	uvh1	G1	2	0	intergenic	n.a.	n.a.	n.a.
232	4	8556352	het	0.56	T	A	n.a.	uvh1	G1	2	0	intron	n.a.	n.a.	n.a.
233	4	8763831	homo	1	C	T	n.a.	uvh1	G1	2	0	exon	n.a.	n.a.	FALSE
234	4	8789486	het	0.44	A	T	n.a.	uvh1	G1	2	0	exon	n.a.	n.a.	n.a.
235	4	16309248	het	0.54	A	T	n.a.	uvh1	G1	2	0	intergenic	n.a.	n.a.	n.a.
236	5	3882875	het	0.56	A	G	n.a.	uvh1	G1	2	0	exon	n.a.	n.a.	n.a.
237	5	7750427	homo	1	C	A	n.a.	uvh1	G1	2	0	exon	n.a.	n.a.	FALSE
238	5	15233670	het	0.52	T	A	n.a.	uvh1	G1	2	0	intergenic	n.a.	n.a.	n.a.
239	5	18402629	homo	1	A	T	n.a.	uvh1	G1	2	0	exon	n.a.	n.a.	n.a.
240	5	19143518	het	0.41	G	A	n.a.	uvh1	G1	2	0	intergenic	n.a.	n.a.	n.a.
241	5	20186753	het	0.42	C	A	n.a.	uvh1	G1	2	0	exon	n.a.	n.a.	FALSE
242	5	20386365	het	0.5	A	T	n.a.	uvh1	G1	2	0	intergenic	n.a.	n.a.	n.a.
243	5	22288288	het	0.53	A	T	n.a.	uvh1	G1	2	0	intergenic	n.a.	n.a.	n.a.
244	5	23830618	het	0.56	A	T	n.a.	uvh1	G1	2	0	intergenic	n.a.	n.a.	n.a.
245	5	25811333	het	0.55	G	A	n.a.	uvh1	G1	2	0	exon	FALSE	n.a.	n.a.
246	5	26181329	het	0.37	C	G	n.a.	uvh1	G1	2	0	intron	n.a.	n.a.	FALSE
247	1	14035186	het	0.5	A	T	n.a.	uvh1	G1	3	0	transposon	n.a.	n.a.	n.a.
248	1	17458797	het	0.38	A	G	n.a.	uvh1	G1	3	0	intron	n.a.	n.a.	n.a.
249	2	3792786	het	0.46	C	T	n.a.	uvh1	G1	3	0	transposon	n.a.	n.a.	n.a.
250	2	6529813	het	0.61	G	T	n.a.	uvh1	G1	3	0	transposon	n.a.	TRUE	n.a.
251	2	12022027	homo	1	T	G	n.a.	uvh1	G1	3	0	intergenic	n.a.	n.a.	n.a.
252	2	13616532	homo	1	A	T	n.a.	uvh1	G1	3	0	exon	n.a.	n.a.	n.a.
253	3	12975912	homo	1	G	A	n.a.	uvh1	G1	3	0	transposon	TRUE	n.a.	n.a.
254	5	7056708	homo	1	T	A	n.a.	uvh1	G1	3	0	transposon	n.a.	n.a.	n.a.
255	5	15669669	het	0.38	T	A	n.a.	uvh1	G1	3	0	intergenic	n.a.	n.a.	n.a.
256	5	23324289	het	0.39	T	G	n.a.	uvh1	G1	3	0	transposon	n.a.	n.a.	n.a.
257	1	16949183	homo	0.97	T	C	n.a.	uvh1	G1	4	0	transposon	n.a.	n.a.	n.a.
258	2	3035225	het	0.46	C	T	n.a.	uvh1	G1	4	0	exon	n.a.	n.a.	n.a.
259	2	4488128	het	0.52	A	G	n.a.	uvh1	G1	4	0	intergenic	n.a.	n.a.	n.a.
260	2	9311453	het	0.62	A	G	n.a.	uvh1	G1	4	0	transposon	n.a.	n.a.	n.a.
261	2	16150616	homo	1	C	T	n.a.	uvh1	G1	4	0	transposon	n.a.	n.a.	TRUE
262	3	14870433	homo	1	G	A	n.a.	uvh1	G1	4	0	intergenic	TRUE	n.a.	n.a.
263	4	324509	het	0.46	G	A	n.a.	uvh1	G1	4	0	transposon	n.a.	n.a.	FALSE
264	4	5038362	homo	1	C	T	n.a.	uvh1	G1	4	0	transposon	n.a.	TRUE	n.a.
265	4	9572048	homo	1	G	A	n.a.	uvh1	G1	4	0	transposon	n.a.	n.a.	n.a.
266	5	1914702	homo	1	C	G	n.a.	uvh1	G1	4	0	intergenic	n.a.	n.a.	n.a.
267	5	10355962	het	0.44	C	T	n.a.	uvh1	G1	4	0	transposon	n.a.	TRUE	n.a.
268	5	13277454	homo	1	T	A	n.a.	uvh1	G1	4	0	transposon	n.a.	n.a.	n.a.
269	5	13277455	homo	1	G	A	n.a.	uvh1	G1	4	0	transposon	n.a.	n.a.	n.a.
270	5	21981972	het	0.5	A	T	n.a.	uvh1	G1	4	0	intergenic	n.a.	n.a.	n.a.
271	1	13924309	homo	1	G	A	n.a.	uvh1	G1	5	0	transposon	n.a.	TRUE	n.a.
272	1	14479709	het	0.5	C	T	n.a.	uvh1	G1	5	0	transposon	n.a.	n.a.	n.a.
273	2	3293055	het	0.52	T	A	n.a.	uvh1	G1	5	0	transposon	n.a.	n.a.	n.a.
274	2	11693784	homo	1	G	A	n.a.	uvh1	G1	5	0	exon	TRUE	n.a.	n.a.
275	3	13039503	het	0.54	G	A	n.a.	uvh1	G1	5	0	transposon	n.a.	n.a.	FALSE
276	3	14798973	het	0.41	C	T	n.a.	uvh1	G1	5	0	transposon	n.a.	n.a.	n.a.
277	4	13329915	het	0.45	A	G	n.a.	uvh1	G1	5	0	transposon	n.a.	n.a.	n.a.
278	1	13750445	homo	1	T	A	n.a.	uvh1	G1	1	300	transposon	n.a.	n.a.	n.a.
279	2	19436286	homo	1	A	T	n.a.	uvh1	G1	1	300	exon	n.a.	n.a.	n.a.
280	3	8246990	homo	1	C	T	n.a.	uvh1	G1	1	300	intergenic	n.a.	n.a.	n.a.
281	3	12728527	het	0.45	G	C	n.a.	uvh1	G1	1	300	transposon	n.a.	n.a.	FALSE
282	3	13259312	het	0.51	T	A	n.a.	uvh1	G1	1	300	transposon	n.a.	n.a.	n.a.
283	5	8900396	het	0.52	T	G	n.a.	uvh1	G1	1	300	intron	n.a.	n.a.	n.a.
284	5	10846687	het	0.52	T	A	n.a.	uvh1	G1	1	300	transposon	n.a.	n.a.	n.a.
285	1	12000798	het	0.59	G	T	n.a.	uvh1	G1	2	300	exon	n.a.	n.a.	n.a.
286	1	12000799	het	0.58	G	A	n.a.	uvh1	G1	2	300	exon	n.a.	n.a.	n.a.
287	1	15634720	het	0.42	A	T	n.a.	uvh1	G1	2	300	transposon	n.a.	n.a.	n.a.
288	2	5493532	het	0.44	A	T	n.a.	uvh1	G1	2	300	transposon	n.a.	n.a.	n.a.
289	2	8019217	het	0.38	G	A	n.a.	uvh1	G1	2	300	transposon	n.a.	n.a.	FALSE
290	2	16778225	homo	1	C	T	n.a.	uvh1	G1	2	300	exon	n.a.	n.a.	n.a.
291	2	18998596	homo	0.98	C	T	n.a.	uvh1	G1	2	300	exon	n.a.	n.a.	n.a.
292	3	10641117	het	0.47	C	T	n.a.	uvh1	G1	2	300	intron	n.a.	n.a.	n.a.
293	3	10641118	het	0.47	A	C	n.a.	uvh1	G1	2	300	intron	n.a.	n.a.	n.a.
294	3	12282318	het	0.61	A	T	n.a.	uvh1	G1	2	300	transposon	n.a.	n.a.	n.a.
295	3	12878558	het	0.57	A	T	n.a.	uvh1	G1	2	300	transposon	n.a.	n.a.	n.a.
296	3	12878559	het	0.55	C	T	n.a.	uvh1	G1	2	300	transposon	n.a.	n.a.	n.a.
297	3	23274191	het	0.57	G	C	n.a.	uvh1	G1	2	300	exon	n.a.	n.a.	FALSE
298	4	632019	het	0.39	A	T	n.a.	uvh1	G1	2	300	transposon	n.a.	n.a.	n.a.
299	4	6004683	het	0.52	T	A	n.a.	uvh1	G1	2	300	intergenic	n.a.	n.a.	n.a.
300	5	11162917	homo	1	C	T	n.a.	uvh1	G1	2	300	transposon	n.a.	n.a.	TRUE
301	5	11610093	homo	1	A	C	n.a.	uvh1	G1	2	300	transposon	n.a.	n.a.	n.a.
302	1	1231720	het	0.44	A	G	n.a.	uvh1	G1	3	300	exon	n.a.	n.a.	n.a.
303	1	6095816	het	0.62	T	C	n.a.	uvh1	G1	3	300	intron	n.a.	n.a.	n.a.
304	1	12579823	het	0.45	A	G	n.a.	uvh1	G1	3	300	exon	n.a.	n.a.	n.a.
305	1	14061373	homo	1	A	G	n.a.	uvh1	G1	3	300	transposon	n.a.	n.a.	n.a.
306	1	16180699	het	0.58	A	T	n.a.	uvh1	G1	3	300	transposon	n.a.	n.a.	n.a.
307	1	16738632	het	0.55	A	T	n.a.	uvh1	G1	3	300	transposon	n.a.	n.a.	n.a.
308	1	16931396	het	0.51	A	T	n.a.	uvh1	G1	3	300	intergenic	n.a.	n.a.	n.a.
309	1	18282024	het	0.45	G	A	n.a.	uvh1	G1	3	300	transposon	n.a.	n.a.	n.a.
310	2	1154835	het	0.55	C	T	n.a.	uvh1	G1	3	300	transposon	n.a.	FALSE	n.a.
311	2	1241317	het	0.38	T	A	n.a.	uvh1	G1	3	300	transposon	n.a.	n.a.	n.a.
312	2	1398121	het	0.64	C	T	n.a.	uvh1	G1	3	300	transposon	n.a.	n.a.	n.a.
313	2	3175375	het	0.35	A	T	n.a.	uvh1	G1	3	300	intergenic	n.a.	n.a.	n.a.
314	2	3855379	het	0.5	T	A	n.a.	uvh1	G1	3	300	transposon	n.a.	n.a.	n.a.
315	2	4256793	het	0.47	T	A	n.a.	uvh1	G1	3	300	transposon	n.a.	n.a.	n.a.
316	2	4256794	het	0.47	G	A	n.a.	uvh1	G1	3	300	transposon	n.a.	n.a.	n.a.
317	2	5211924	het	0.41	C	T	n.a.	uvh1	G1	3	300	transposon	TRUE	n.a.	n.a.
318	2	9108419	homo	1	T	A	n.a.	uvh1	G1	3	300	intron	n.a.	n.a.	n.a.
319	2	9138492	het	0.37	G	A	n.a.	uvh1	G1	3	300	exon	n.a.	n.a.	n.a.
320	2	18297261	het	0.52	C	T	n.a.	uvh1	G1	3	300	exon	n.a.	FALSE	n.a.
321	3	2777976	homo	1	A	C	n.a.	uvh1	G1	3	300	exon	n.a.	n.a.	n.a.
322	3	5282332	het	0.32	G	A	n.a.	uvh1	G1	3	300	transposon	n.a.	TRUE	n.a.
323	3	10173706	het	0.66	G	C	n.a.	uvh1	G1	3	300	intron	n.a.	n.a.	n.a.
324	3	11308003	het	0.49	A	C	n.a.	uvh1	G1	3	300	pseudogene	n.a.	n.a.	n.a.
325	3	11381417	homo	1	T	G	n.a.	uvh1	G1	3	300	transposon	n.a.	n.a.	n.a.
326	3	11871008	het	0.58	G	C	n.a.	uvh1	G1	3	300	transposon	n.a.	n.a.	n.a.
327	3	12623725	homo	1	A	T	n.a.	uvh1	G1	3	300	transposon	n.a.	n.a.	n.a.
328	3	12623732	homo	1	T	A	n.a.	uvh1	G1	3	300	transposon	n.a.	n.a.	n.a.
329	3	13317543	het	0.32	C	T	n.a.	uvh1	G1	3	300	transposon	n.a.	n.a.	FALSE
330	3	14281932	het	0.53	C	A	n.a.	uvh1	G1	3	300	intergenic	n.a.	FALSE	n.a.
331	3	16683011	het	0.5	A	G	n.a.	uvh1	G1	3	300	intergenic	n.a.	n.a.	n.a.
332	3	17729680	homo	0.98	T	C	n.a.	uvh1	G1	3	300	transposon	n.a.	n.a.	n.a.
333	3	17729681	homo	1	C	T	n.a.	uvh1	G1	3	300	intergenic	n.a.	n.a.	n.a.
334	4	3087770	het	0.45	C	T	n.a.	uvh1	G1	3	300	transposon	n.a.	n.a.	n.a.
335	4	3087771	het	0.45	A	T	n.a.	uvh1	G1	3	300	transposon	n.a.	n.a.	n.a.
336	4	5908123	homo	1	C	T	n.a.	uvh1	G1	3	300	transposon	TRUE	n.a.	n.a.
337	4	7699170	het	0.49	T	A	n.a.	uvh1	G1	3	300	transposon	n.a.	n.a.	n.a.
338	5	66626	het	0.45	G	A	n.a.	uvh1	G1	3	300	transposon	n.a.	n.a.	n.a.
339	5	3907490	het	0.49	T	G	n.a.	uvh1	G1	3	300	transposon	n.a.	n.a.	n.a.
340	5	10385375	het	0.55	G	A	n.a.	uvh1	G1	3	300	intergenic	n.a.	n.a.	n.a.
341	5	10819029	homo	1	A	T	n.a.	uvh1	G1	3	300	transposon	n.a.	n.a.	n.a.
342	5	11182487	het	0.42	T	A	n.a.	uvh1	G1	3	300	transposon	n.a.	n.a.	n.a.
343	5	15117429	homo	1	A	T	n.a.	uvh1	G1	3	300	exon	n.a.	n.a.	n.a.
344	5	17037248	het	0.57	T	A	n.a.	uvh1	G1	3	300	intergenic	n.a.	n.a.	n.a.
345	5	17478559	homo	1	A	T	n.a.	uvh1	G1	3	300	transposon	n.a.	n.a.	n.a.
346	5	18657890	homo	1	A	T	n.a.	uvh1	G1	3	300	intergenic	n.a.	n.a.	n.a.
347	5	22244488	het	0.36	C	A	n.a.	uvh1	G1	3	300	intron	n.a.	n.a.	n.a.
348	1	18599485	homo	1	T	C	n.a.	uvh1	G1	4	300	transposon	n.a.	n.a.	n.a.
349	1	25807759	homo	0.98	A	T	n.a.	uvh1	G1	4	300	exon	n.a.	n.a.	n.a.
350	2	3519583	homo	1	T	C	n.a.	uvh1	G1	4	300	intron	n.a.	n.a.	n.a.
351	2	4908041	het	0.47	G	T	n.a.	uvh1	G1	4	300	transposon	n.a.	n.a.	n.a.
352	2	17263281	homo	1	A	G	n.a.	uvh1	G1	4	300	intergenic	n.a.	n.a.	n.a.
353	3	16347107	het	0.54	G	A	n.a.	uvh1	G1	4	300	intergenic	n.a.	n.a.	n.a.
354	4	12054454	het	0.33	C	T	n.a.	uvh1	G1	4	300	intergenic	n.a.	n.a.	n.a.
355	4	13167883	het	0.47	A	C	n.a.	uvh1	G1	4	300	intergenic	n.a.	n.a.	n.a.
356	5	21175596	het	0.55	G	A	n.a.	uvh1	G1	4	300	intergenic	n.a.	n.a.	n.a.
357	5	26528605	homo	1	A	T	n.a.	uvh1	G1	4	300	intergenic	n.a.	n.a.	n.a.
358	5	26528606	homo	1	G	T	n.a.	uvh1	G1	4	300	intergenic	n.a.	n.a.	n.a.
359	5	26528608	homo	1	C	T	n.a.	uvh1	G1	4	300	intergenic	n.a.	n.a.	FALSE
360	5	26528609	homo	0.97	T	G	n.a.	uvh1	G1	4	300	intergenic	n.a.	n.a.	n.a.
361	1	8677653	het	0.34	T	C	n.a.	uvh1	G1	5	300	intergenic	n.a.	n.a.	n.a.
362	1	9080709	het	0.49	A	T	n.a.	uvh1	G1	5	300	transposon	n.a.	n.a.	n.a.
363	1	14130054	homo	0.97	C	A	n.a.	uvh1	G1	5	300	transposon	n.a.	n.a.	n.a.
364	1	14453483	het	0.71	T	A	n.a.	uvh1	G1	5	300	transposon	n.a.	n.a.	n.a.
365	1	15758972	homo	0.97	C	T	n.a.	uvh1	G1	5	300	transposon	n.a.	n.a.	TRUE
366	1	15758973	homo	0.97	A	T	n.a.	uvh1	G1	5	300	transposon	n.a.	n.a.	n.a.
367	1	16693747	het	0.52	T	C	n.a.	uvh1	G1	5	300	transposon	n.a.	n.a.	n.a.
368	2	1765761	het	0.47	T	C	n.a.	uvh1	G1	5	300	transposon	n.a.	n.a.	n.a.
369	2	1775264	het	0.53	A	T	n.a.	uvh1	G1	5	300	transposon	n.a.	n.a.	n.a.
370	2	2797462	het	0.6	C	T	n.a.	uvh1	G1	5	300	transposon	n.a.	n.a.	n.a.
371	2	3151463	het	0.48	C	T	n.a.	uvh1	G1	5	300	transposon	n.a.	n.a.	n.a.
372	2	3963973	homo	1	G	A	n.a.	uvh1	G1	5	300	transposon	n.a.	n.a.	n.a.
373	2	3963974	homo	1	G	A	n.a.	uvh1	G1	5	300	transposon	n.a.	n.a.	n.a.
374	2	4188243	het	0.38	G	T	n.a.	uvh1	G1	5	300	transposon	n.a.	n.a.	n.a.
375	2	4188244	het	0.4	C	T	n.a.	uvh1	G1	5	300	transposon	n.a.	n.a.	n.a.
376	2	5505550	het	0.64	T	A	n.a.	uvh1	G1	5	300	intergenic	n.a.	n.a.	n.a.
377	2	5683743	het	0.47	G	A	n.a.	uvh1	G1	5	300	intergenic	n.a.	n.a.	n.a.
378	2	6922136	homo	1	T	C	n.a.	uvh1	G1	5	300	intergenic	n.a.	n.a.	n.a.
379	2	8570827	het	0.52	G	A	n.a.	uvh1	G1	5	300	exon	n.a.	n.a.	n.a.
380	2	8643581	het	0.51	C	T	n.a.	uvh1	G1	5	300	intergenic	n.a.	n.a.	n.a.
381	2	9978722	het	0.52	G	C	n.a.	uvh1	G1	5	300	intergenic	FALSE	n.a.	n.a.
382	3	2615707	het	0.38	A	T	n.a.	uvh1	G1	5	300	intron	n.a.	n.a.	n.a.
383	3	2815640	het	0.43	C	T	n.a.	uvh1	G1	5	300	transposon	n.a.	n.a.	n.a.
384	3	11064441	het	0.57	G	A	n.a.	uvh1	G1	5	300	intergenic	n.a.	n.a.	n.a.
385	3	11768747	het	0.55	A	G	n.a.	uvh1	G1	5	300	transposon	n.a.	n.a.	n.a.
386	3	12525289	het	0.32	G	T	n.a.	uvh1	G1	5	300	transposon	n.a.	n.a.	TRUE
387	3	13285092	het	0.47	G	A	n.a.	uvh1	G1	5	300	transposon	n.a.	TRUE	n.a.
388	3	14495670	het	0.38	G	A	n.a.	uvh1	G1	5	300	transposon	n.a.	n.a.	n.a.
389	3	20973290	het	0.49	T	G	n.a.	uvh1	G1	5	300	exon	n.a.	n.a.	n.a.
390	3	21104349	het	0.45	T	A	n.a.	uvh1	G1	5	300	intergenic	n.a.	n.a.	n.a.
391	4	3522507	het	0.34	A	C	n.a.	uvh1	G1	5	300	intergenic	n.a.	n.a.	n.a.
392	4	4208590	het	0.47	G	C	n.a.	uvh1	G1	5	300	intergenic	TRUE	n.a.	n.a.
393	4	5627796	het	0.5	A	T	n.a.	uvh1	G1	5	300	intergenic	n.a.	n.a.	n.a.
394	4	10712579	het	0.42	T	A	n.a.	uvh1	G1	5	300	intergenic	n.a.	n.a.	n.a.
395	5	8719725	het	0.46	T	A	n.a.	uvh1	G1	5	300	transposon	n.a.	n.a.	n.a.
396	5	17143374	homo	1	G	T	n.a.	uvh1	G1	5	300	exon	FALSE	n.a.	n.a.
397	5	17949491	homo	1	C	T	n.a.	uvh1	G1	5	300	intergenic	n.a.	n.a.	n.a.
398	2	2189415	homo	1	G	A	n.a.	uvr2	G1	3	0	intergenic	TRUE	n.a.	n.a.
399	2	2818485	homo	1	T	C	n.a.	uvr2	G1	3	0	transposon	n.a.	n.a.	n.a.
400	2	5029256	het	0.44	G	A	n.a.	uvr2	G1	3	0	transposon	n.a.	n.a.	n.a.
401	3	1263083	het	0.5	G	T	n.a.	uvr2	G1	3	0	intron	n.a.	n.a.	n.a.
402	4	7206501	homo	1	G	T	n.a.	uvr2	G1	3	0	exon	TRUE	n.a.	n.a.
403	3	19498328	het	0.56	T	G	TRUE	uvr2	G1	4	0	transposon	n.a.	n.a.	n.a.
404	4	10821320	het	0.47	G	A	TRUE	uvr2	G1	4	0	transposon	n.a.	n.a.	n.a.
405	5	9686382	het	0.4	G	A	n.a.	uvr2	G1	4	0	transposon	n.a.	n.a.	n.a.
406	5	10265893	het	0.44	G	A	n.a.	uvr2	G1	4	0	transposon	n.a.	n.a.	FALSE
407	1	16505347	het	0.65	G	A	TRUE	uvr2	G1	5	0	transposon	n.a.	n.a.	n.a.
408	3	13937394	homo	1	T	G	n.a.	uvr2	G1	5	0	transposon	n.a.	n.a.	n.a.
409	4	10470358	homo	1	T	C	n.a.	uvr2	G1	5	0	exon	n.a.	n.a.	n.a.
410	1	2299707	het	0.6	G	A	n.a.	uvr2	G1	2	300	intergenic	n.a.	n.a.	n.a.
411	1	7419542	het	0.4	C	T	n.a.	uvr2	G1	2	300	exon	n.a.	n.a.	n.a.
412	1	14040228	het	0.58	T	A	n.a.	uvr2	G1	2	300	intergenic	n.a.	n.a.	n.a.
413	1	17104864	het	0.5	G	A	n.a.	uvr2	G1	2	300	exon	n.a.	n.a.	n.a.
414	1	21338354	het	0.43	G	A	n.a.	uvr2	G1	2	300	exon	n.a.	n.a.	n.a.
415	1	21516520	het	0.42	G	C	n.a.	uvr2	G1	2	300	exon	n.a.	FALSE	n.a.
416	1	22760293	homo	1	G	A	n.a.	uvr2	G1	2	300	intergenic	n.a.	n.a.	n.a.
417	1	26278578	het	0.52	C	T	n.a.	uvr2	G1	2	300	intron	n.a.	n.a.	n.a.
418	1	26441620	het	0.58	C	T	n.a.	uvr2	G1	2	300	exon	n.a.	n.a.	n.a.
419	1	27455842	homo	1	C	T	n.a.	uvr2	G1	2	300	exon	n.a.	n.a.	FALSE
420	1	27587082	het	0.41	G	A	n.a.	uvr2	G1	2	300	exon	n.a.	n.a.	FALSE
421	2	912368	het	0.6	G	A	n.a.	uvr2	G1	2	300	transposon	n.a.	n.a.	n.a.
422	2	4553270	het	0.52	G	A	n.a.	uvr2	G1	2	300	transposon	n.a.	n.a.	n.a.
423	2	4825008	het	0.53	G	A	n.a.	uvr2	G1	2	300	transposon	n.a.	n.a.	n.a.
424	2	5360853	het	0.31	G	A	n.a.	uvr2	G1	2	300	transposon	n.a.	n.a.	n.a.
425	2	7224227	het	0.56	G	A	n.a.	uvr2	G1	2	300	transposon	n.a.	n.a.	TRUE
426	2	7371349	het	0.47	G	A	n.a.	uvr2	G1	2	300	intron	n.a.	n.a.	n.a.
427	2	9295076	het	0.35	C	T	n.a.	uvr2	G1	2	300	intron	n.a.	n.a.	FALSE
428	2	15243327	het	0.45	G	A	n.a.	uvr2	G1	2	300	exon	n.a.	n.a.	n.a.
429	3	3373960	het	0.58	G	A	n.a.	uvr2	G1	2	300	exon	n.a.	n.a.	n.a.
430	3	3977169	het	0.5	G	A	n.a.	uvr2	G1	2	300	exon	n.a.	n.a.	n.a.
431	3	9162896	het	0.44	C	T	n.a.	uvr2	G1	2	300	transposon	n.a.	n.a.	n.a.
432	3	12611941	het	0.59	C	T	n.a.	uvr2	G1	2	300	intergenic	n.a.	FALSE	n.a.
433	3	13179999	het	0.59	C	T	n.a.	uvr2	G1	2	300	intergenic	n.a.	n.a.	n.a.
434	3	15797791	het	0.53	G	A	n.a.	uvr2	G1	2	300	transposon	n.a.	n.a.	n.a.
435	3	16304969	het	0.56	G	A	n.a.	uvr2	G1	2	300	intergenic	n.a.	n.a.	n.a.
436	3	17396815	het	0.54	C	T	n.a.	uvr2	G1	2	300	transposon	n.a.	n.a.	n.a.
437	4	322295	het	0.42	C	T	n.a.	uvr2	G1	2	300	intergenic	n.a.	n.a.	n.a.
438	4	5051807	het	0.48	C	T	n.a.	uvr2	G1	2	300	transposon	n.a.	n.a.	n.a.
439	4	5561179	het	0.48	C	T	n.a.	uvr2	G1	2	300	transposon	n.a.	n.a.	n.a.
440	4	6649924	het	0.54	C	T	TRUE	uvr2	G1	2	300	transposon	n.a.	n.a.	n.a.
441	4	12207492	het	0.51	C	T	n.a.	uvr2	G1	2	300	exon	n.a.	n.a.	FALSE
442	4	17097513	het	0.37	G	A	n.a.	uvr2	G1	2	300	intergenic	n.a.	n.a.	n.a.
443	5	5861750	het	0.53	C	T	n.a.	uvr2	G1	2	300	exon	n.a.	n.a.	n.a.
444	5	14200991	het	0.56	G	A	n.a.	uvr2	G1	2	300	intergenic	n.a.	TRUE	n.a.
445	5	18381798	het	0.43	G	A	n.a.	uvr2	G1	2	300	intergenic	n.a.	n.a.	n.a.
446	5	23691471	homo	0.98	G	A	n.a.	uvr2	G1	2	300	intergenic	n.a.	n.a.	n.a.
447	5	24242004	het	0.52	C	T	n.a.	uvr2	G1	2	300	exon	n.a.	n.a.	FALSE
448	1	1423457	homo	1	G	A	n.a.	uvr2	G1	3	300	intergenic	n.a.	n.a.	n.a.
449	1	6232482	het	0.5	C	T	n.a.	uvr2	G1	3	300	pseudogene	n.a.	n.a.	FALSE
450	1	8617766	het	0.48	G	A	n.a.	uvr2	G1	3	300	exon	n.a.	n.a.	n.a.
451	1	12919279	het	0.53	A	G	n.a.	uvr2	G1	3	300	transposon	n.a.	n.a.	n.a.
452	1	14014140	homo	1	G	A	n.a.	uvr2	G1	3	300	transposon	n.a.	n.a.	n.a.
453	1	14496195	het	0.56	C	T	n.a.	uvr2	G1	3	300	transposon	n.a.	n.a.	n.a.
454	1	17784480	het	0.4	C	T	n.a.	uvr2	G1	3	300	intergenic	n.a.	n.a.	n.a.
455	1	19288528	het	0.47	C	T	n.a.	uvr2	G1	3	300	intergenic	n.a.	n.a.	FALSE
456	1	22871860	homo	1	G	A	n.a.	uvr2	G1	3	300	transposon	n.a.	n.a.	FALSE
457	1	24654032	het	0.48	G	A	n.a.	uvr2	G1	3	300	intergenic	n.a.	n.a.	n.a.
458	1	25446368	homo	1	G	A	n.a.	uvr2	G1	3	300	exon	n.a.	n.a.	n.a.
459	1	28188593	het	0.54	T	C	n.a.	uvr2	G1	3	300	intron	n.a.	n.a.	n.a.
460	1	29524360	het	0.52	C	T	n.a.	uvr2	G1	3	300	intron	n.a.	n.a.	n.a.
461	2	1264546	het	0.61	C	T	n.a.	uvr2	G1	3	300	transposon	n.a.	n.a.	n.a.
462	2	1547512	het	0.63	G	A	n.a.	uvr2	G1	3	300	transposon	n.a.	n.a.	n.a.
463	2	4656522	het	0.49	A	T	n.a.	uvr2	G1	3	300	transposon	n.a.	n.a.	n.a.
464	2	4819535	het	0.47	G	A	TRUE	uvr2	G1	3	300	transposon	n.a.	n.a.	n.a.
465	2	4943997	het	0.54	G	A	n.a.	uvr2	G1	3	300	transposon	n.a.	n.a.	n.a.
466	2	13477920	het	0.44	A	C	n.a.	uvr2	G1	3	300	intergenic	n.a.	n.a.	n.a.
467	2	16588779	het	0.52	C	T	n.a.	uvr2	G1	3	300	exon	n.a.	n.a.	n.a.
468	2	18888196	het	0.48	C	T	n.a.	uvr2	G1	3	300	exon	n.a.	n.a.	n.a.
469	3	346663	het	0.63	C	T	n.a.	uvr2	G1	3	300	exon	n.a.	n.a.	FALSE
470	3	4482891	het	0.5	C	T	n.a.	uvr2	G1	3	300	intergenic	n.a.	n.a.	FALSE
471	3	10441952	het	0.4	T	C	n.a.	uvr2	G1	3	300	intergenic	n.a.	n.a.	n.a.
472	3	10665502	het	0.6	G	A	n.a.	uvr2	G1	3	300	intergenic	n.a.	n.a.	FALSE
473	3	12352024	het	0.59	G	A	n.a.	uvr2	G1	3	300	intergenic	n.a.	n.a.	n.a.
474	3	12847965	het	0.72	C	T	n.a.	uvr2	G1	3	300	intergenic	n.a.	n.a.	FALSE
475	3	13554714	het	0.66	C	T	n.a.	uvr2	G1	3	300	transposon	n.a.	n.a.	n.a.
476	3	15706061	het	0.53	C	T	n.a.	uvr2	G1	3	300	intergenic	n.a.	n.a.	n.a.
477	3	15977922	het	0.56	C	T	n.a.	uvr2	G1	3	300	transposon	n.a.	n.a.	n.a.
478	3	16356222	het	0.39	C	T	n.a.	uvr2	G1	3	300	transposon	n.a.	n.a.	TRUE
479	3	22994086	homo	1	C	T	n.a.	uvr2	G1	3	300	intergenic	n.a.	n.a.	n.a.
480	4	2329778	het	0.43	G	A	n.a.	uvr2	G1	3	300	intron	n.a.	n.a.	n.a.
481	4	3155002	het	0.53	A	T	n.a.	uvr2	G1	3	300	transposon	n.a.	n.a.	n.a.
482	4	12516743	het	0.51	C	T	n.a.	uvr2	G1	3	300	intron	n.a.	n.a.	n.a.
483	4	13469834	het	0.54	A	T	n.a.	uvr2	G1	3	300	exon	n.a.	n.a.	n.a.
484	4	17268802	het	0.46	G	A	n.a.	uvr2	G1	3	300	intergenic	n.a.	n.a.	n.a.
485	5	6603951	het	0.48	G	A	n.a.	uvr2	G1	3	300	intron	n.a.	n.a.	n.a.
486	5	7496220	het	0.36	C	T	n.a.	uvr2	G1	3	300	exon	n.a.	n.a.	n.a.
487	5	9361429	homo	0.98	C	T	n.a.	uvr2	G1	3	300	intergenic	n.a.	n.a.	n.a.
488	5	13489773	het	0.32	G	A	n.a.	uvr2	G1	3	300	intergenic	n.a.	n.a.	n.a.
489	5	14266696	het	0.51	C	T	n.a.	uvr2	G1	3	300	transposon	n.a.	n.a.	n.a.
490	5	20388843	het	0.51	C	T	n.a.	uvr2	G1	3	300	intergenic	n.a.	n.a.	n.a.
491	5	21721302	het	0.45	C	T	n.a.	uvr2	G1	3	300	intergenic	n.a.	n.a.	n.a.
492	5	24331879	het	0.62	C	T	n.a.	uvr2	G1	3	300	exon	n.a.	n.a.	n.a.
493	1	2735967	het	0.47	C	T	n.a.	uvr2	G1	4	300	intergenic	n.a.	n.a.	n.a.
494	1	5356331	het	0.43	G	A	n.a.	uvr2	G1	4	300	intergenic	n.a.	n.a.	n.a.
495	1	10198376	het	0.36	G	A	n.a.	uvr2	G1	4	300	intergenic	n.a.	n.a.	FALSE
496	1	12380774	het	0.48	G	A	n.a.	uvr2	G1	4	300	transposon	TRUE	n.a.	n.a.
497	1	12470624	homo	1	G	A	n.a.	uvr2	G1	4	300	transposon	n.a.	n.a.	n.a.
498	1	13988181	homo	1	G	A	n.a.	uvr2	G1	4	300	intergenic	n.a.	n.a.	n.a.
499	1	15921078	het	0.54	C	T	n.a.	uvr2	G1	4	300	intergenic	n.a.	TRUE	n.a.
500	1	18136006	het	0.44	C	T	n.a.	uvr2	G1	4	300	transposon	n.a.	n.a.	n.a.
501	1	19730608	het	0.48	G	A	n.a.	uvr2	G1	4	300	transposon	n.a.	n.a.	n.a.
502	1	22409456	het	0.58	C	T	n.a.	uvr2	G1	4	300	intergenic	n.a.	n.a.	n.a.
503	1	24413833	het	0.58	C	T	TRUE	uvr2	G1	4	300	transposon	n.a.	n.a.	n.a.
504	1	26019257	het	0.64	C	T	n.a.	uvr2	G1	4	300	exon	n.a.	n.a.	n.a.
505	1	26207300	homo	0.97	C	T	n.a.	uvr2	G1	4	300	transposon	n.a.	n.a.	TRUE
506	2	2031403	het	0.38	C	T	n.a.	uvr2	G1	4	300	transposon	n.a.	n.a.	FALSE
507	2	2684882	het	0.45	C	A	n.a.	uvr2	G1	4	300	transposon	n.a.	n.a.	n.a.
508	2	3739729	het	0.54	G	A	n.a.	uvr2	G1	4	300	transposon	n.a.	n.a.	n.a.
509	2	3789303	het	0.53	C	T	n.a.	uvr2	G1	4	300	transposon	n.a.	n.a.	n.a.
510	2	4014097	het	0.55	C	T	n.a.	uvr2	G1	4	300	exon	n.a.	n.a.	FALSE
511	2	4655268	het	0.62	C	T	n.a.	uvr2	G1	4	300	intergenic	n.a.	n.a.	n.a.
512	2	5584887	het	0.52	C	T	n.a.	uvr2	G1	4	300	transposon	n.a.	n.a.	n.a.
513	2	9986539	het	0.57	C	T	n.a.	uvr2	G1	4	300	intergenic	n.a.	n.a.	n.a.
514	2	11663722	het	0.5	C	T	n.a.	uvr2	G1	4	300	transposon	n.a.	n.a.	n.a.
515	2	11792090	homo	0.97	G	A	n.a.	uvr2	G1	4	300	exon	n.a.	n.a.	n.a.
516	2	12893078	het	0.57	G	A	n.a.	uvr2	G1	4	300	transposon	n.a.	n.a.	TRUE
517	2	16475184	het	0.59	C	T	n.a.	uvr2	G1	4	300	intron	n.a.	n.a.	n.a.
518	3	1855650	het	0.34	G	A	n.a.	uvr2	G1	4	300	intergenic	n.a.	n.a.	n.a.
519	3	3120096	het	0.66	G	A	n.a.	uvr2	G1	4	300	transposon	n.a.	n.a.	n.a.
520	3	5261082	het	0.56	G	A	n.a.	uvr2	G1	4	300	exon	n.a.	n.a.	n.a.
521	3	7568564	het	0.56	C	T	n.a.	uvr2	G1	4	300	intron	n.a.	n.a.	FALSE
522	3	7724374	het	0.33	A	G	n.a.	uvr2	G1	4	300	transposon	n.a.	n.a.	n.a.
523	3	8366744	het	0.55	G	A	n.a.	uvr2	G1	4	300	transposon	n.a.	n.a.	FALSE
524	3	13094751	het	0.58	G	T	n.a.	uvr2	G1	4	300	transposon	n.a.	n.a.	FALSE
525	3	13524216	het	0.5	G	A	n.a.	uvr2	G1	4	300	transposon	n.a.	n.a.	n.a.
526	3	14257763	het	0.53	C	T	n.a.	uvr2	G1	4	300	transposon	n.a.	n.a.	n.a.
527	3	14413845	het	0.46	G	A	n.a.	uvr2	G1	4	300	transposon	n.a.	n.a.	n.a.
528	3	15075400	het	0.53	C	T	n.a.	uvr2	G1	4	300	transposon	n.a.	n.a.	FALSE
529	3	15299716	het	0.31	G	A	n.a.	uvr2	G1	4	300	transposon	n.a.	n.a.	n.a.
530	3	15388715	het	0.52	C	T	n.a.	uvr2	G1	4	300	transposon	n.a.	n.a.	n.a.
531	3	17311449	het	0.43	G	A	n.a.	uvr2	G1	4	300	transposon	n.a.	n.a.	n.a.
532	3	18141175	het	0.53	G	A	n.a.	uvr2	G1	4	300	intron	n.a.	n.a.	n.a.
533	4	1926414	het	0.55	C	T	n.a.	uvr2	G1	4	300	transposon	n.a.	n.a.	n.a.
534	4	5480326	het	0.35	C	T	n.a.	uvr2	G1	4	300	intergenic	n.a.	n.a.	FALSE
535	4	5559095	het	0.48	C	T	n.a.	uvr2	G1	4	300	intergenic	n.a.	n.a.	n.a.
536	4	5832983	het	0.48	C	T	n.a.	uvr2	G1	4	300	intron	n.a.	n.a.	n.a.
537	4	6760672	het	0.56	G	A	n.a.	uvr2	G1	4	300	exon	n.a.	n.a.	FALSE
538	4	12999190	het	0.63	G	A	n.a.	uvr2	G1	4	300	exon	n.a.	n.a.	n.a.
539	4	14036487	het	0.43	C	T	n.a.	uvr2	G1	4	300	exon	n.a.	n.a.	n.a.
540	4	14178300	het	0.49	G	A	n.a.	uvr2	G1	4	300	exon	n.a.	n.a.	n.a.
541	4	16809270	het	0.36	A	T	n.a.	uvr2	G1	4	300	exon	n.a.	n.a.	n.a.
542	4	17819783	het	0.48	G	A	n.a.	uvr2	G1	4	300	intergenic	n.a.	n.a.	n.a.
543	4	18577583	het	0.49	C	T	n.a.	uvr2	G1	4	300	exon	n.a.	n.a.	FALSE
544	5	5186406	het	0.45	C	T	n.a.	uvr2	G1	4	300	intron	n.a.	FALSE	n.a.
545	5	10859372	het	0.57	G	A	n.a.	uvr2	G1	4	300	transposon	TRUE	n.a.	n.a.
546	5	16384941	het	0.52	C	T	n.a.	uvr2	G1	4	300	exon	n.a.	n.a.	n.a.
547	5	20414256	homo	1	C	T	n.a.	uvr2	G1	4	300	intergenic	n.a.	n.a.	n.a.
548	5	24250484	het	0.38	G	A	n.a.	uvr2	G1	4	300	exon	n.a.	n.a.	n.a.
549	5	24275011	het	0.54	G	A	n.a.	uvr2	G1	4	300	exon	n.a.	FALSE	n.a.
550	1	60294	het	0.49	C	T	n.a.	uvr2	G1	5	300	intergenic	n.a.	n.a.	FALSE
551	1	74622	het	0.58	G	A	n.a.	uvr2	G1	5	300	intron	n.a.	n.a.	n.a.
552	1	8519472	het	0.63	C	T	n.a.	uvr2	G1	5	300	exon	n.a.	n.a.	n.a.
553	1	11032350	het	0.51	C	T	n.a.	uvr2	G1	5	300	intergenic	n.a.	n.a.	n.a.
554	1	13029861	het	0.56	G	C	n.a.	uvr2	G1	5	300	intergenic	n.a.	n.a.	FALSE
555	1	13306624	homo	0.97	C	T	n.a.	uvr2	G1	5	300	intergenic	n.a.	n.a.	n.a.
556	1	14266265	het	0.54	G	A	n.a.	uvr2	G1	5	300	transposon	n.a.	TRUE	n.a.
557	1	16006304	het	0.45	C	T	n.a.	uvr2	G1	5	300	transposon	n.a.	n.a.	TRUE
558	1	16998141	het	0.41	T	C	n.a.	uvr2	G1	5	300	transposon	n.a.	n.a.	n.a.
559	1	20032806	het	0.55	C	T	n.a.	uvr2	G1	5	300	intergenic	n.a.	n.a.	n.a.
560	1	20087548	homo	1	G	A	n.a.	uvr2	G1	5	300	transposon	n.a.	n.a.	FALSE
561	1	22958288	het	0.53	G	A	n.a.	uvr2	G1	5	300	exon	n.a.	n.a.	FALSE
562	1	23370231	het	0.48	C	T	n.a.	uvr2	G1	5	300	intergenic	n.a.	n.a.	FALSE
563	1	23678996	homo	1	G	A	n.a.	uvr2	G1	5	300	intergenic	n.a.	n.a.	n.a.
564	1	26422520	het	0.47	C	T	n.a.	uvr2	G1	5	300	exon	n.a.	n.a.	n.a.
565	1	26599084	het	0.48	C	T	n.a.	uvr2	G1	5	300	exon	TRUE	n.a.	n.a.
566	1	29208415	het	0.79	C	G	n.a.	uvr2	G1	5	300	intergenic	n.a.	TRUE	n.a.
567	2	5255323	het	0.46	C	T	n.a.	uvr2	G1	5	300	transposon	n.a.	n.a.	FALSE
568	2	5993666	het	0.45	C	T	n.a.	uvr2	G1	5	300	transposon	n.a.	n.a.	n.a.
569	2	15224371	het	0.45	C	T	n.a.	uvr2	G1	5	300	intergenic	n.a.	n.a.	n.a.
570	3	3360806	het	0.56	C	T	n.a.	uvr2	G1	5	300	intergenic	n.a.	n.a.	n.a.
571	3	8154987	het	0.37	G	A	n.a.	uvr2	G1	5	300	intergenic	n.a.	n.a.	n.a.
572	3	12897277	homo	1	C	T	n.a.	uvr2	G1	5	300	pseudogene	n.a.	n.a.	FALSE
573	3	22074754	het	0.7	G	A	n.a.	uvr2	G1	5	300	exon	FALSE	n.a.	n.a.
574	4	4661105	het	0.57	C	T	n.a.	uvr2	G1	5	300	pseudogene	n.a.	n.a.	TRUE
575	4	8235306	homo	1	C	T	n.a.	uvr2	G1	5	300	exon	n.a.	n.a.	n.a.
576	4	10501550	het	0.46	T	C	n.a.	uvr2	G1	5	300	intron	n.a.	n.a.	n.a.
577	4	10594450	het	0.55	G	A	n.a.	uvr2	G1	5	300	intergenic	n.a.	n.a.	FALSE
578	4	11220053	het	0.41	G	A	n.a.	uvr2	G1	5	300	exon	n.a.	n.a.	n.a.
579	4	12401037	het	0.57	C	T	n.a.	uvr2	G1	5	300	intron	FALSE	n.a.	n.a.
580	4	15994528	het	0.52	C	T	n.a.	uvr2	G1	5	300	exon	n.a.	n.a.	n.a.
581	5	910723	het	0.53	C	T	n.a.	uvr2	G1	5	300	intergenic	n.a.	n.a.	n.a.
582	5	1363681	het	0.62	C	T	n.a.	uvr2	G1	5	300	exon	n.a.	n.a.	n.a.
583	5	3118918	homo	1	T	C	n.a.	uvr2	G1	5	300	intergenic	n.a.	n.a.	n.a.
584	5	5384535	homo	1	G	A	n.a.	uvr2	G1	5	300	exon	TRUE	n.a.	n.a.
585	5	8193016	homo	1	C	T	n.a.	uvr2	G1	5	300	transposon	n.a.	n.a.	n.a.
586	5	8718357	het	0.34	A	G	n.a.	uvr2	G1	5	300	transposon	n.a.	n.a.	n.a.
587	5	12189934	homo	1	C	T	n.a.	uvr2	G1	5	300	transposon	n.a.	n.a.	n.a.
588	5	13683367	homo	1	T	C	n.a.	uvr2	G1	5	300	intergenic	n.a.	n.a.	n.a.
589	5	14850699	het	0.54	G	A	n.a.	uvr2	G1	5	300	intergenic	TRUE	n.a.	n.a.
590	5	19382078	het	0.41	C	T	n.a.	uvr2	G1	5	300	intron	n.a.	n.a.	FALSE
591	1	4869464	het	0.58	A	G	n.a.	uvr3	G1	2	0	intron	n.a.	n.a.	n.a.
592	5	10212914	homo	1	G	A	TRUE	uvr3	G1	2	0	transposon	n.a.	n.a.	TRUE
593	4	2102055	homo	1	C	T	TRUE	uvr3	G1	3	0	transposon	n.a.	n.a.	FALSE
594	4	17684356	het	0.58	A	G	n.a.	uvr3	G1	3	0	intron	n.a.	n.a.	n.a.
595	5	3072535	het	0.52	T	A	TRUE	uvr3	G1	3	0	intergenic	n.a.	n.a.	n.a.
596	1	15727562	het	0.68	A	C	n.a.	uvr3	G1	4	0	intergenic	n.a.	n.a.	n.a.
597	3	12148063	het	0.48	G	A	n.a.	uvr3	G1	4	0	transposon	n.a.	n.a.	n.a.
598	5	14647902	het	0.53	A	C	TRUE	uvr3	G1	4	0	transposon	n.a.	n.a.	n.a.
599	1	20055509	het	0.42	G	A	n.a.	uvr3	G1	5	0	exon	n.a.	n.a.	n.a.
600	2	5439828	het	0.39	A	C	n.a.	uvr3	G1	5	0	transposon	n.a.	n.a.	n.a.
601	3	7132229	homo	1	A	T	n.a.	uvr3	G1	5	0	transposon	n.a.	n.a.	n.a.
602	3	10900785	het	0.55	C	T	n.a.	uvr3	G1	5	0	transposon	n.a.	n.a.	n.a.
603	4	8975672	homo	1	T	C	n.a.	uvr3	G1	5	0	exon	n.a.	n.a.	n.a.
604	1	8854109	het	0.47	T	A	n.a.	uvr3	G1	1	300	exon	n.a.	n.a.	n.a.
605	1	9509594	het	0.44	G	A	n.a.	uvr3	G1	1	300	exon	n.a.	FALSE	n.a.
606	1	28590458	het	0.38	G	A	n.a.	uvr3	G1	1	300	exon	n.a.	n.a.	n.a.
607	1	29588079	het	0.47	G	A	n.a.	uvr3	G1	1	300	exon	FALSE	n.a.	n.a.
608	2	5137931	het	0.5	G	A	n.a.	uvr3	G1	1	300	transposon	n.a.	n.a.	n.a.
609	2	5835488	het	0.65	G	A	n.a.	uvr3	G1	1	300	intergenic	TRUE	n.a.	n.a.
610	2	6219872	het	0.71	C	A	n.a.	uvr3	G1	1	300	intergenic	n.a.	n.a.	n.a.
611	2	14533462	het	0.53	C	A	n.a.	uvr3	G1	1	300	intron	n.a.	FALSE	n.a.
612	3	14077251	het	0.47	G	A	n.a.	uvr3	G1	1	300	transposon	n.a.	n.a.	TRUE
613	3	16009756	het	0.67	A	T	n.a.	uvr3	G1	1	300	exon	n.a.	n.a.	n.a.
614	3	16400872	het	0.54	G	A	n.a.	uvr3	G1	1	300	intergenic	n.a.	n.a.	n.a.
615	3	18897463	het	0.39	G	A	TRUE	uvr3	G1	1	300	exon	n.a.	n.a.	n.a.
616	4	5200294	het	0.53	C	T	n.a.	uvr3	G1	1	300	transposon	TRUE	n.a.	n.a.
617	4	10891681	het	0.43	T	A	n.a.	uvr3	G1	1	300	exon	n.a.	n.a.	n.a.
618	5	6598405	het	0.42	G	A	n.a.	uvr3	G1	1	300	intron	n.a.	n.a.	n.a.
619	5	13507481	het	0.45	G	A	n.a.	uvr3	G1	1	300	transposon	n.a.	TRUE	n.a.
620	1	11805816	het	0.45	G	A	n.a.	uvr3	G1	2	300	transposon	n.a.	n.a.	n.a.
621	2	4849222	het	0.57	G	T	n.a.	uvr3	G1	2	300	transposon	n.a.	n.a.	n.a.
622	3	16859414	het	0.44	C	A	n.a.	uvr3	G1	2	300	exon	n.a.	n.a.	n.a.
623	4	3600511	het	0.46	C	A	n.a.	uvr3	G1	3	300	transposon	n.a.	n.a.	n.a.
624	1	9192176	het	0.44	A	T	n.a.	uvr3	G1	4	300	exon	n.a.	n.a.	n.a.
625	2	8076992	het	0.54	A	T	n.a.	uvr3	G1	4	300	transposon	n.a.	n.a.	n.a.
626	4	2306455	het	0.47	G	A	n.a.	uvr3	G1	4	300	transposon	n.a.	n.a.	n.a.
627	4	8260883	het	0.55	T	C	n.a.	uvr3	G1	4	300	intergenic	n.a.	n.a.	n.a.
628	4	9091506	het	0.48	G	T	n.a.	uvr3	G1	4	300	exon	n.a.	n.a.	n.a.
629	4	9734865	het	0.56	C	T	n.a.	uvr3	G1	4	300	transposon	n.a.	n.a.	TRUE
630	5	6615795	het	0.38	C	T	n.a.	uvr3	G1	4	300	intron	n.a.	n.a.	n.a.
631	1	11132725	het	0.38	G	A	n.a.	uvr3	G1	5	300	transposon	n.a.	n.a.	n.a.
632	3	15508338	homo	1	T	G	n.a.	uvr3	G1	5	300	transposon	n.a.	n.a.	n.a.
633	1	1430974	homo	1	C	T	n.a.	uvr2 uvr3	G1	1	0	transposon	n.a.	n.a.	n.a.
634	3	4721771	homo	1	C	T	n.a.	uvr2 uvr3	G1	2	0	transposon	n.a.	n.a.	FALSE
635	3	4791908	het	0.62	G	A	n.a.	uvr2 uvr3	G1	2	0	exon	n.a.	FALSE	n.a.
636	5	18528589	homo	1	C	T	n.a.	uvr2 uvr3	G1	2	0	exon	n.a.	n.a.	n.a.
637	5	5749245	homo	0.98	G	A	n.a.	uvr2 uvr3	G1	4	0	intergenic	n.a.	n.a.	n.a.
638	2	2395133	het	0.38	G	A	n.a.	uvr2 uvr3	G1	5	0	transposon	n.a.	n.a.	n.a.
639	1	1277913	homo	1	A	T	n.a.	uvr2 uvr3	G1	1	150	intergenic	n.a.	n.a.	n.a.
640	1	14137859	het	0.35	C	T	n.a.	uvr2 uvr3	G1	1	150	exon	n.a.	n.a.	n.a.
641	1	28111290	het	0.38	G	A	n.a.	uvr2 uvr3	G1	1	150	exon	n.a.	n.a.	n.a.
642	2	2160103	het	0.52	T	A	n.a.	uvr2 uvr3	G1	1	150	transposon	n.a.	n.a.	n.a.
643	2	5478542	het	0.57	G	A	n.a.	uvr2 uvr3	G1	1	150	intergenic	n.a.	n.a.	n.a.
644	3	10214770	het	0.42	T	C	n.a.	uvr2 uvr3	G1	1	150	intron	n.a.	n.a.	n.a.
645	3	18100006	het	0.49	G	A	n.a.	uvr2 uvr3	G1	1	150	exon	n.a.	n.a.	n.a.
646	3	19489883	het	0.53	G	A	n.a.	uvr2 uvr3	G1	1	150	intergenic	n.a.	n.a.	n.a.
647	3	21498885	het	0.51	G	A	n.a.	uvr2 uvr3	G1	1	150	intergenic	n.a.	n.a.	n.a.
648	4	3066265	homo	1	G	A	n.a.	uvr2 uvr3	G1	1	150	intergenic	n.a.	n.a.	n.a.
649	4	3648542	homo	1	G	A	n.a.	uvr2 uvr3	G1	1	150	intergenic	n.a.	n.a.	FALSE
650	4	3845465	het	0.46	C	T	n.a.	uvr2 uvr3	G1	1	150	transposon	n.a.	n.a.	n.a.
651	5	11009468	homo	1	C	T	n.a.	uvr2 uvr3	G1	1	150	transposon	n.a.	n.a.	FALSE
652	1	975707	het	0.59	G	A	n.a.	uvr2 uvr3	G1	2	150	intergenic	n.a.	n.a.	n.a.
653	1	1749610	het	0.46	G	A	n.a.	uvr2 uvr3	G1	2	150	intergenic	n.a.	n.a.	n.a.
654	1	3381398	het	0.51	C	T	n.a.	uvr2 uvr3	G1	2	150	transposon	n.a.	n.a.	n.a.
655	1	4819940	het	0.32	G	A	n.a.	uvr2 uvr3	G1	2	150	exon	n.a.	n.a.	n.a.
656	1	6077920	het	0.48	G	A	n.a.	uvr2 uvr3	G1	2	150	intron	n.a.	n.a.	n.a.
657	1	8361197	het	0.5	C	T	n.a.	uvr2 uvr3	G1	2	150	exon	n.a.	n.a.	FALSE
658	1	8573446	het	0.58	G	A	n.a.	uvr2 uvr3	G1	2	150	transposon	n.a.	n.a.	n.a.
659	1	9498653	het	0.41	G	A	n.a.	uvr2 uvr3	G1	2	150	exon	n.a.	n.a.	n.a.
660	1	11661075	het	0.35	G	A	n.a.	uvr2 uvr3	G1	2	150	transposon	n.a.	n.a.	n.a.
661	1	11661145	het	0.41	G	A	n.a.	uvr2 uvr3	G1	2	150	transposon	n.a.	n.a.	n.a.
662	1	11861562	het	0.47	C	T	n.a.	uvr2 uvr3	G1	2	150	intergenic	n.a.	n.a.	FALSE
663	1	12630204	het	0.33	G	A	n.a.	uvr2 uvr3	G1	2	150	transposon	n.a.	n.a.	FALSE
664	1	14225628	het	0.65	C	T	n.a.	uvr2 uvr3	G1	2	150	transposon	n.a.	n.a.	FALSE
665	1	14543061	het	0.43	G	A	n.a.	uvr2 uvr3	G1	2	150	intergenic	n.a.	n.a.	n.a.
666	1	15453481	het	0.42	G	A	n.a.	uvr2 uvr3	G1	2	150	transposon	n.a.	n.a.	n.a.
667	1	16186240	het	0.33	G	A	n.a.	uvr2 uvr3	G1	2	150	pseudogene	n.a.	n.a.	n.a.
668	1	16333799	het	0.42	G	A	n.a.	uvr2 uvr3	G1	2	150	transposon	n.a.	TRUE	n.a.
669	1	19361435	het	0.45	G	A	n.a.	uvr2 uvr3	G1	2	150	intergenic	n.a.	n.a.	n.a.
670	1	29377128	het	0.31	C	T	n.a.	uvr2 uvr3	G1	2	150	intergenic	n.a.	n.a.	n.a.
671	1	29406897	het	0.39	C	T	n.a.	uvr2 uvr3	G1	2	150	intergenic	n.a.	n.a.	FALSE
672	2	2251651	het	0.63	G	A	n.a.	uvr2 uvr3	G1	2	150	transposon	n.a.	n.a.	n.a.
673	2	3193168	het	0.62	G	A	n.a.	uvr2 uvr3	G1	2	150	transposon	n.a.	n.a.	n.a.
674	2	3908596	het	0.47	C	T	n.a.	uvr2 uvr3	G1	2	150	transposon	n.a.	n.a.	FALSE
675	2	4275812	het	0.46	G	A	n.a.	uvr2 uvr3	G1	2	150	transposon	n.a.	n.a.	n.a.
676	2	4773329	het	0.53	G	A	n.a.	uvr2 uvr3	G1	2	150	intergenic	n.a.	n.a.	n.a.
677	2	4956512	het	0.41	C	T	n.a.	uvr2 uvr3	G1	2	150	transposon	n.a.	n.a.	n.a.
678	2	5150907	het	0.48	C	T	n.a.	uvr2 uvr3	G1	2	150	transposon	n.a.	n.a.	n.a.
679	2	6001907	het	0.33	G	A	n.a.	uvr2 uvr3	G1	2	150	intergenic	n.a.	n.a.	n.a.
680	2	6905628	het	0.5	G	A	n.a.	uvr2 uvr3	G1	2	150	exon	n.a.	n.a.	n.a.
681	2	8243570	het	0.55	G	A	n.a.	uvr2 uvr3	G1	2	150	intron	n.a.	n.a.	n.a.
682	2	8243571	het	0.53	T	A	n.a.	uvr2 uvr3	G1	2	150	intron	n.a.	n.a.	n.a.
683	2	8275824	het	0.37	C	T	n.a.	uvr2 uvr3	G1	2	150	intergenic	n.a.	n.a.	n.a.
684	2	9440186	het	0.34	G	A	n.a.	uvr2 uvr3	G1	2	150	intergenic	n.a.	n.a.	FALSE
685	2	13621404	het	0.43	G	A	n.a.	uvr2 uvr3	G1	2	150	exon	n.a.	n.a.	n.a.
686	2	16109185	het	0.47	C	T	n.a.	uvr2 uvr3	G1	2	150	intron	n.a.	n.a.	n.a.
687	3	92204	het	0.58	G	A	n.a.	uvr2 uvr3	G1	2	150	intron	n.a.	n.a.	n.a.
688	3	6421779	het	0.36	C	T	n.a.	uvr2 uvr3	G1	2	150	exon	n.a.	n.a.	n.a.
689	3	6421780	het	0.36	T	A	n.a.	uvr2 uvr3	G1	2	150	exon	n.a.	n.a.	n.a.
690	3	9315821	het	0.72	C	T	n.a.	uvr2 uvr3	G1	2	150	intergenic	n.a.	n.a.	n.a.
691	3	9466441	het	0.44	C	T	n.a.	uvr2 uvr3	G1	2	150	intergenic	n.a.	n.a.	n.a.
692	3	13647756	het	0.38	C	T	n.a.	uvr2 uvr3	G1	2	150	transposon	n.a.	n.a.	n.a.
693	3	14623348	homo	1	C	T	n.a.	uvr2 uvr3	G1	2	150	intergenic	n.a.	n.a.	n.a.
694	3	14920574	het	0.57	G	A	n.a.	uvr2 uvr3	G1	2	150	transposon	n.a.	TRUE	n.a.
695	3	15461757	het	0.36	C	T	n.a.	uvr2 uvr3	G1	2	150	transposon	n.a.	n.a.	FALSE
696	4	815383	het	0.33	G	A	n.a.	uvr2 uvr3	G1	2	150	intergenic	n.a.	n.a.	n.a.
697	4	3524765	het	0.5	A	G	n.a.	uvr2 uvr3	G1	2	150	transposon	n.a.	n.a.	n.a.
698	4	4200335	het	0.41	G	A	n.a.	uvr2 uvr3	G1	2	150	intergenic	n.a.	n.a.	n.a.
699	4	6264099	het	0.38	G	A	n.a.	uvr2 uvr3	G1	2	150	intron	n.a.	n.a.	FALSE
700	4	7435061	het	0.64	G	A	n.a.	uvr2 uvr3	G1	2	150	transposon	TRUE	n.a.	n.a.
701	4	7843308	het	0.57	A	C	n.a.	uvr2 uvr3	G1	2	150	exon	n.a.	n.a.	n.a.
702	4	10938736	het	0.47	G	A	n.a.	uvr2 uvr3	G1	2	150	intron	n.a.	n.a.	n.a.
703	4	12640852	het	0.66	G	A	n.a.	uvr2 uvr3	G1	2	150	exon	n.a.	n.a.	n.a.
704	5	1110191	het	0.48	G	A	n.a.	uvr2 uvr3	G1	2	150	intergenic	n.a.	FALSE	n.a.
705	5	4643767	het	0.52	G	A	n.a.	uvr2 uvr3	G1	2	150	intron	n.a.	n.a.	FALSE
706	5	7452972	het	0.5	G	A	n.a.	uvr2 uvr3	G1	2	150	intron	n.a.	n.a.	n.a.
707	5	7452996	het	0.38	G	C	n.a.	uvr2 uvr3	G1	2	150	intron	n.a.	n.a.	n.a.
708	5	8815680	het	0.49	C	T	n.a.	uvr2 uvr3	G1	2	150	transposon	n.a.	n.a.	FALSE
709	5	8896190	het	0.52	G	A	n.a.	uvr2 uvr3	G1	2	150	transposon	n.a.	n.a.	n.a.
710	5	10050737	het	0.4	C	T	n.a.	uvr2 uvr3	G1	2	150	transposon	n.a.	n.a.	n.a.
711	5	10510156	het	0.44	G	A	n.a.	uvr2 uvr3	G1	2	150	intergenic	n.a.	n.a.	n.a.
712	5	10735906	het	0.52	C	T	n.a.	uvr2 uvr3	G1	2	150	transposon	n.a.	n.a.	n.a.
713	5	10876340	het	0.57	C	T	n.a.	uvr2 uvr3	G1	2	150	intergenic	n.a.	n.a.	n.a.
714	5	10887470	het	0.44	G	A	n.a.	uvr2 uvr3	G1	2	150	transposon	n.a.	n.a.	FALSE
715	5	11004676	het	0.54	G	A	n.a.	uvr2 uvr3	G1	2	150	transposon	n.a.	n.a.	FALSE
716	5	11555514	het	0.53	T	G	n.a.	uvr2 uvr3	G1	2	150	transposon	n.a.	n.a.	n.a.
717	5	12554564	het	0.43	G	A	n.a.	uvr2 uvr3	G1	2	150	transposon	n.a.	n.a.	n.a.
718	5	12707695	het	0.54	C	T	n.a.	uvr2 uvr3	G1	2	150	transposon	n.a.	n.a.	n.a.
719	5	12729695	het	0.67	C	T	n.a.	uvr2 uvr3	G1	2	150	transposon	n.a.	n.a.	n.a.
720	5	12945694	het	0.47	G	A	n.a.	uvr2 uvr3	G1	2	150	transposon	n.a.	n.a.	n.a.
721	5	16239778	het	0.59	C	T	n.a.	uvr2 uvr3	G1	2	150	intergenic	n.a.	n.a.	n.a.
722	5	22444885	het	0.5	C	T	n.a.	uvr2 uvr3	G1	2	150	intron	n.a.	n.a.	n.a.
723	5	26122678	het	0.52	G	A	n.a.	uvr2 uvr3	G1	2	150	exon	n.a.	n.a.	n.a.
724	1	2429600	het	0.61	C	T	n.a.	uvr2 uvr3	G1	3	150	intron	n.a.	n.a.	n.a.
725	1	2552426	het	0.43	C	T	n.a.	uvr2 uvr3	G1	3	150	exon	n.a.	n.a.	n.a.
726	1	3669601	het	0.35	G	A	n.a.	uvr2 uvr3	G1	3	150	exon	n.a.	n.a.	n.a.
727	1	4409590	het	0.45	C	T	n.a.	uvr2 uvr3	G1	3	150	transposon	n.a.	n.a.	n.a.
728	1	7312379	het	0.4	A	C	n.a.	uvr2 uvr3	G1	3	150	intergenic	n.a.	n.a.	n.a.
729	1	7394055	het	0.39	C	T	n.a.	uvr2 uvr3	G1	3	150	intergenic	n.a.	n.a.	n.a.
730	2	721671	het	0.3	C	T	n.a.	uvr2 uvr3	G1	3	150	transposon	n.a.	FALSE	n.a.
731	2	1814654	homo	1	C	T	n.a.	uvr2 uvr3	G1	3	150	transposon	n.a.	n.a.	n.a.
732	2	5338526	het	0.79	T	A	n.a.	uvr2 uvr3	G1	3	150	transposon	n.a.	n.a.	n.a.
733	2	6784369	het	0.33	C	T	n.a.	uvr2 uvr3	G1	3	150	transposon	n.a.	n.a.	FALSE
734	2	13742611	homo	0.96	G	A	n.a.	uvr2 uvr3	G1	3	150	exon	n.a.	n.a.	n.a.
735	2	18522423	het	0.37	C	T	n.a.	uvr2 uvr3	G1	3	150	intergenic	n.a.	n.a.	n.a.
736	3	5797450	homo	1	C	T	n.a.	uvr2 uvr3	G1	3	150	intron	n.a.	n.a.	n.a.
737	3	10478057	het	0.53	G	A	n.a.	uvr2 uvr3	G1	3	150	transposon	n.a.	TRUE	n.a.
738	3	15875959	het	0.44	G	A	n.a.	uvr2 uvr3	G1	3	150	intergenic	n.a.	TRUE	n.a.
739	3	16059077	het	0.41	C	T	n.a.	uvr2 uvr3	G1	3	150	transposon	n.a.	n.a.	n.a.
740	3	18797690	het	0.64	C	T	n.a.	uvr2 uvr3	G1	3	150	intergenic	n.a.	n.a.	n.a.
741	3	19847422	het	0.45	G	A	n.a.	uvr2 uvr3	G1	3	150	intron	n.a.	n.a.	n.a.
742	3	23448986	het	0.32	C	T	n.a.	uvr2 uvr3	G1	3	150	exon	n.a.	n.a.	n.a.
743	4	48466	homo	1	G	A	n.a.	uvr2 uvr3	G1	3	150	exon	n.a.	TRUE	n.a.
744	4	5089128	homo	1	G	A	n.a.	uvr2 uvr3	G1	3	150	transposon	n.a.	n.a.	TRUE
745	4	10952726	homo	1	G	A	n.a.	uvr2 uvr3	G1	3	150	exon	n.a.	n.a.	n.a.
746	5	8908321	het	0.53	C	T	n.a.	uvr2 uvr3	G1	3	150	exon	n.a.	n.a.	n.a.
747	5	10966194	het	0.57	G	A	n.a.	uvr2 uvr3	G1	3	150	transposon	n.a.	n.a.	n.a.
748	5	17848060	het	0.52	C	T	n.a.	uvr2 uvr3	G1	3	150	exon	n.a.	n.a.	n.a.
749	5	18762061	het	0.45	C	T	n.a.	uvr2 uvr3	G1	3	150	exon	n.a.	n.a.	n.a.
750	5	22163256	het	0.47	C	T	n.a.	uvr2 uvr3	G1	3	150	intergenic	n.a.	n.a.	n.a.
751	5	23728976	het	0.48	G	A	n.a.	uvr2 uvr3	G1	3	150	exon	n.a.	n.a.	n.a.
752	1	2856932	het	0.61	C	T	n.a.	uvr2 uvr3	G1	4	150	intron	n.a.	n.a.	FALSE
753	1	4803341	het	0.53	G	A	n.a.	uvr2 uvr3	G1	4	150	intron	n.a.	n.a.	FALSE
754	1	8209903	homo	1	G	A	n.a.	uvr2 uvr3	G1	4	150	exon	n.a.	n.a.	n.a.
755	1	13008813	homo	1	G	A	n.a.	uvr2 uvr3	G1	4	150	intergenic	n.a.	n.a.	FALSE
756	1	19863428	homo	1	G	A	n.a.	uvr2 uvr3	G1	4	150	exon	n.a.	n.a.	n.a.
757	1	22369147	homo	1	G	A	n.a.	uvr2 uvr3	G1	4	150	exon	n.a.	n.a.	n.a.
758	1	24757692	het	0.5	C	T	n.a.	uvr2 uvr3	G1	4	150	intron	n.a.	n.a.	FALSE
759	2	2041581	homo	1	C	T	n.a.	uvr2 uvr3	G1	4	150	transposon	n.a.	n.a.	n.a.
760	2	2226226	homo	1	C	T	n.a.	uvr2 uvr3	G1	4	150	transposon	n.a.	n.a.	n.a.
761	2	7770030	het	0.56	G	A	n.a.	uvr2 uvr3	G1	4	150	exon	n.a.	n.a.	n.a.
762	2	12886603	het	0.57	G	A	n.a.	uvr2 uvr3	G1	4	150	intergenic	n.a.	n.a.	n.a.
763	2	16476725	het	0.42	C	T	n.a.	uvr2 uvr3	G1	4	150	exon	n.a.	n.a.	n.a.
764	3	2134072	het	0.54	C	T	n.a.	uvr2 uvr3	G1	4	150	exon	n.a.	n.a.	n.a.
765	3	4472113	het	0.51	C	T	n.a.	uvr2 uvr3	G1	4	150	intron	n.a.	n.a.	n.a.
766	3	10622198	het	0.6	G	A	TRUE	uvr2 uvr3	G1	4	150	intron	n.a.	n.a.	FALSE
767	3	10722840	het	0.48	G	A	n.a.	uvr2 uvr3	G1	4	150	exon	n.a.	n.a.	n.a.
768	3	11063122	het	0.46	G	A	n.a.	uvr2 uvr3	G1	4	150	intergenic	n.a.	n.a.	n.a.
769	3	11517386	het	0.55	G	A	n.a.	uvr2 uvr3	G1	4	150	transposon	n.a.	n.a.	FALSE
770	3	11686346	het	0.49	G	A	n.a.	uvr2 uvr3	G1	4	150	transposon	n.a.	n.a.	FALSE
771	3	12608661	het	0.62	G	A	n.a.	uvr2 uvr3	G1	4	150	intergenic	n.a.	n.a.	n.a.
772	3	13586841	het	0.44	G	A	n.a.	uvr2 uvr3	G1	4	150	transposon	n.a.	n.a.	n.a.
773	3	14646544	het	0.34	C	T	n.a.	uvr2 uvr3	G1	4	150	transposon	n.a.	TRUE	n.a.
774	3	14796588	het	0.42	G	A	n.a.	uvr2 uvr3	G1	4	150	transposon	n.a.	n.a.	n.a.
775	3	15716025	het	0.31	G	A	n.a.	uvr2 uvr3	G1	4	150	transposon	n.a.	n.a.	n.a.
776	3	17413817	het	0.55	G	A	n.a.	uvr2 uvr3	G1	4	150	transposon	n.a.	n.a.	n.a.
777	5	3964973	het	0.39	C	T	n.a.	uvr2 uvr3	G1	4	150	intergenic	n.a.	n.a.	n.a.
778	5	10596149	het	0.51	C	T	n.a.	uvr2 uvr3	G1	4	150	intergenic	n.a.	n.a.	FALSE
779	5	12216506	het	0.44	G	A	n.a.	uvr2 uvr3	G1	4	150	transposon	n.a.	n.a.	n.a.
780	5	17839992	het	0.46	C	T	n.a.	uvr2 uvr3	G1	4	150	intergenic	n.a.	n.a.	n.a.
781	5	18269508	het	0.42	C	T	n.a.	uvr2 uvr3	G1	4	150	exon	n.a.	n.a.	n.a.
782	5	19790482	het	0.59	T	A	n.a.	uvr2 uvr3	G1	4	150	intergenic	n.a.	n.a.	n.a.
783	5	25516704	het	0.32	G	A	n.a.	uvr2 uvr3	G1	4	150	exon	n.a.	n.a.	FALSE
784	1	4330642	het	0.43	G	A	n.a.	uvr2 uvr3	G1	5	150	transposon	TRUE	n.a.	n.a.
785	1	5864048	het	0.56	T	C	n.a.	uvr2 uvr3	G1	5	150	intergenic	n.a.	n.a.	n.a.
786	1	15699081	het	0.64	G	A	n.a.	uvr2 uvr3	G1	5	150	transposon	n.a.	n.a.	n.a.
787	2	1267086	het	0.59	G	A	n.a.	uvr2 uvr3	G1	5	150	transposon	n.a.	n.a.	n.a.
788	2	18172019	het	0.38	C	T	n.a.	uvr2 uvr3	G1	5	150	intergenic	n.a.	n.a.	n.a.
789	4	2445611	homo	1	T	A	n.a.	uvr2 uvr3	G1	5	150	intergenic	n.a.	n.a.	n.a.
790	4	4654615	homo	0.97	G	A	n.a.	uvr2 uvr3	G1	5	150	transposon	TRUE	n.a.	n.a.
791	5	6908162	het	0.56	G	A	n.a.	uvr2 uvr3	G1	5	150	intergenic	n.a.	n.a.	n.a.
792	1	579276	het	0.58	C	T	n.a.	uvr2 uvr3	G1	1	230	exon	TRUE	n.a.	n.a.
793	1	2637361	het	0.61	C	T	n.a.	uvr2 uvr3	G1	1	230	intron	n.a.	n.a.	n.a.
794	1	3403478	het	0.52	C	T	n.a.	uvr2 uvr3	G1	1	230	intron	n.a.	n.a.	n.a.
795	1	3731929	het	0.51	C	T	n.a.	uvr2 uvr3	G1	1	230	intergenic	n.a.	n.a.	n.a.
796	1	4926306	het	0.53	C	T	n.a.	uvr2 uvr3	G1	1	230	exon	n.a.	n.a.	n.a.
797	1	6236779	het	0.42	C	G	n.a.	uvr2 uvr3	G1	1	230	transposon	n.a.	n.a.	n.a.
798	1	6298491	het	0.54	G	A	n.a.	uvr2 uvr3	G1	1	230	intergenic	n.a.	n.a.	n.a.
799	1	7890216	het	0.6	G	T	n.a.	uvr2 uvr3	G1	1	230	intergenic	n.a.	n.a.	n.a.
800	1	8364519	homo	1	C	T	n.a.	uvr2 uvr3	G1	1	230	pseudogene	n.a.	n.a.	FALSE
801	1	8585268	het	0.54	G	A	n.a.	uvr2 uvr3	G1	1	230	intergenic	n.a.	n.a.	FALSE
802	1	9670511	het	0.5	C	T	n.a.	uvr2 uvr3	G1	1	230	exon	n.a.	n.a.	FALSE
803	1	11876303	het	0.44	G	C	n.a.	uvr2 uvr3	G1	1	230	intron	n.a.	n.a.	n.a.
804	1	13043415	het	0.46	G	A	n.a.	uvr2 uvr3	G1	1	230	intergenic	TRUE	n.a.	n.a.
805	1	13802093	het	0.45	G	A	n.a.	uvr2 uvr3	G1	1	230	intergenic	n.a.	n.a.	FALSE
806	1	14243693	het	0.5	A	G	n.a.	uvr2 uvr3	G1	1	230	transposon	n.a.	n.a.	n.a.
807	1	15619100	het	0.48	G	A	n.a.	uvr2 uvr3	G1	1	230	transposon	n.a.	n.a.	FALSE
808	1	15680333	het	0.52	G	A	n.a.	uvr2 uvr3	G1	1	230	transposon	n.a.	n.a.	n.a.
809	1	15750558	het	0.58	G	A	n.a.	uvr2 uvr3	G1	1	230	transposon	n.a.	n.a.	n.a.
810	1	15850773	het	0.5	C	T	n.a.	uvr2 uvr3	G1	1	230	transposon	n.a.	TRUE	n.a.
811	1	15994752	het	0.55	T	A	n.a.	uvr2 uvr3	G1	1	230	intergenic	n.a.	n.a.	n.a.
812	1	17517134	het	0.46	T	G	n.a.	uvr2 uvr3	G1	1	230	pseudogene	n.a.	n.a.	n.a.
813	1	19812375	het	0.53	C	T	n.a.	uvr2 uvr3	G1	1	230	exon	n.a.	n.a.	n.a.
814	1	20323742	het	0.48	C	T	n.a.	uvr2 uvr3	G1	1	230	exon	n.a.	n.a.	n.a.
815	1	21407354	het	0.39	C	T	n.a.	uvr2 uvr3	G1	1	230	intergenic	n.a.	n.a.	n.a.
816	1	21998719	het	0.4	T	C	n.a.	uvr2 uvr3	G1	1	230	intergenic	n.a.	n.a.	n.a.
817	1	22280944	het	0.47	C	T	n.a.	uvr2 uvr3	G1	1	230	intergenic	n.a.	n.a.	n.a.
818	1	23973108	het	0.5	C	T	n.a.	uvr2 uvr3	G1	1	230	exon	n.a.	n.a.	n.a.
819	1	24449732	het	0.35	G	A	n.a.	uvr2 uvr3	G1	1	230	transposon	n.a.	n.a.	FALSE
820	1	25328542	het	0.69	G	A	n.a.	uvr2 uvr3	G1	1	230	intron	n.a.	n.a.	n.a.
821	1	25333125	het	0.42	G	A	n.a.	uvr2 uvr3	G1	1	230	exon	n.a.	n.a.	n.a.
822	1	27146296	het	0.47	G	A	n.a.	uvr2 uvr3	G1	1	230	intergenic	n.a.	n.a.	n.a.
823	1	27418404	het	0.53	C	T	n.a.	uvr2 uvr3	G1	1	230	exon	n.a.	n.a.	n.a.
824	1	27801048	het	0.68	G	A	n.a.	uvr2 uvr3	G1	1	230	intron	n.a.	n.a.	FALSE
825	1	28249171	het	0.51	G	A	n.a.	uvr2 uvr3	G1	1	230	exon	n.a.	n.a.	n.a.
826	2	1972699	het	0.53	C	T	n.a.	uvr2 uvr3	G1	1	230	transposon	n.a.	n.a.	FALSE
827	2	2177442	het	0.62	G	A	n.a.	uvr2 uvr3	G1	1	230	transposon	n.a.	n.a.	FALSE
828	2	2366603	het	0.5	C	T	n.a.	uvr2 uvr3	G1	1	230	transposon	n.a.	n.a.	FALSE
829	2	2839360	het	0.47	C	T	n.a.	uvr2 uvr3	G1	1	230	transposon	n.a.	n.a.	n.a.
830	2	3593943	het	0.42	C	T	n.a.	uvr2 uvr3	G1	1	230	transposon	TRUE	n.a.	n.a.
831	2	4185436	het	0.54	T	A	n.a.	uvr2 uvr3	G1	1	230	transposon	n.a.	n.a.	n.a.
832	2	4271159	het	0.45	C	T	n.a.	uvr2 uvr3	G1	1	230	transposon	n.a.	n.a.	n.a.
833	2	4723640	het	0.46	C	T	n.a.	uvr2 uvr3	G1	1	230	transposon	n.a.	n.a.	FALSE
834	2	5343369	het	0.66	G	A	n.a.	uvr2 uvr3	G1	1	230	transposon	n.a.	n.a.	n.a.
835	2	8341619	het	0.52	C	T	n.a.	uvr2 uvr3	G1	1	230	exon	n.a.	n.a.	FALSE
836	2	9817273	het	0.51	C	T	n.a.	uvr2 uvr3	G1	1	230	intergenic	n.a.	n.a.	n.a.
837	2	11989995	het	0.54	C	T	n.a.	uvr2 uvr3	G1	1	230	exon	n.a.	n.a.	n.a.
838	2	12766134	het	0.62	C	T	n.a.	uvr2 uvr3	G1	1	230	intron	n.a.	n.a.	n.a.
839	2	17244654	het	0.38	C	T	n.a.	uvr2 uvr3	G1	1	230	intergenic	n.a.	FALSE	n.a.
840	2	18063640	het	0.57	C	T	n.a.	uvr2 uvr3	G1	1	230	exon	n.a.	n.a.	n.a.
841	2	18512363	homo	1	G	A	n.a.	uvr2 uvr3	G1	1	230	exon	n.a.	FALSE	n.a.
842	2	19075553	het	0.47	C	T	n.a.	uvr2 uvr3	G1	1	230	intron	n.a.	n.a.	n.a.
843	3	2460500	het	0.43	G	A	n.a.	uvr2 uvr3	G1	1	230	intron	n.a.	n.a.	n.a.
844	3	2518790	het	0.41	G	A	n.a.	uvr2 uvr3	G1	1	230	exon	FALSE	n.a.	n.a.
845	3	2569788	het	0.48	G	A	n.a.	uvr2 uvr3	G1	1	230	intron	n.a.	n.a.	FALSE
846	3	3252273	het	0.53	G	A	n.a.	uvr2 uvr3	G1	1	230	exon	n.a.	n.a.	n.a.
847	3	4184826	het	0.61	C	T	n.a.	uvr2 uvr3	G1	1	230	exon	n.a.	n.a.	n.a.
848	3	7404713	het	0.59	G	A	n.a.	uvr2 uvr3	G1	1	230	intron	n.a.	n.a.	n.a.
849	3	10272213	het	0.52	G	A	n.a.	uvr2 uvr3	G1	1	230	intron	n.a.	n.a.	n.a.
850	3	11603561	het	0.57	G	A	n.a.	uvr2 uvr3	G1	1	230	intergenic	n.a.	n.a.	FALSE
851	3	11701007	het	0.65	G	A	n.a.	uvr2 uvr3	G1	1	230	transposon	n.a.	FALSE	n.a.
852	3	11731192	het	0.44	G	A	n.a.	uvr2 uvr3	G1	1	230	intergenic	n.a.	FALSE	n.a.
853	3	11785309	het	0.63	G	A	n.a.	uvr2 uvr3	G1	1	230	exon	n.a.	n.a.	n.a.
854	3	12124850	het	0.51	G	A	n.a.	uvr2 uvr3	G1	1	230	transposon	n.a.	n.a.	n.a.
855	3	12206966	het	0.45	A	C	n.a.	uvr2 uvr3	G1	1	230	transposon	n.a.	n.a.	n.a.
856	3	12860788	het	0.46	C	T	n.a.	uvr2 uvr3	G1	1	230	transposon	n.a.	n.a.	n.a.
857	3	13211834	het	0.52	G	A	n.a.	uvr2 uvr3	G1	1	230	transposon	n.a.	n.a.	n.a.
858	3	13232602	het	0.53	G	A	n.a.	uvr2 uvr3	G1	1	230	transposon	n.a.	n.a.	n.a.
859	3	13341258	het	0.4	G	A	n.a.	uvr2 uvr3	G1	1	230	transposon	n.a.	n.a.	n.a.
860	3	14281371	het	0.5	T	C	n.a.	uvr2 uvr3	G1	1	230	intergenic	n.a.	n.a.	n.a.
861	3	14691717	het	0.43	G	A	n.a.	uvr2 uvr3	G1	1	230	transposon	n.a.	n.a.	FALSE
862	3	14769418	het	0.72	G	A	n.a.	uvr2 uvr3	G1	1	230	transposon	n.a.	n.a.	n.a.
863	3	15007895	het	0.43	A	G	n.a.	uvr2 uvr3	G1	1	230	transposon	n.a.	n.a.	n.a.
864	3	15806212	het	0.44	G	A	n.a.	uvr2 uvr3	G1	1	230	pseudogene	n.a.	n.a.	n.a.
865	3	15853808	het	0.54	C	T	n.a.	uvr2 uvr3	G1	1	230	intergenic	n.a.	n.a.	n.a.
866	3	16255141	het	0.47	G	A	n.a.	uvr2 uvr3	G1	1	230	transposon	n.a.	n.a.	n.a.
867	3	18190393	het	0.38	G	A	n.a.	uvr2 uvr3	G1	1	230	intergenic	n.a.	n.a.	FALSE
868	3	18255601	het	0.63	G	A	n.a.	uvr2 uvr3	G1	1	230	intergenic	n.a.	n.a.	FALSE
869	3	19821419	het	0.38	G	A	n.a.	uvr2 uvr3	G1	1	230	exon	n.a.	n.a.	n.a.
870	3	20353087	het	0.59	G	A	n.a.	uvr2 uvr3	G1	1	230	intergenic	n.a.	n.a.	n.a.
871	3	20803125	het	0.43	G	A	n.a.	uvr2 uvr3	G1	1	230	intergenic	n.a.	n.a.	FALSE
872	4	856067	het	0.74	C	T	n.a.	uvr2 uvr3	G1	1	230	exon	n.a.	n.a.	n.a.
873	4	1909323	het	0.46	C	T	n.a.	uvr2 uvr3	G1	1	230	intergenic	n.a.	TRUE	n.a.
874	4	2026754	het	0.47	C	T	n.a.	uvr2 uvr3	G1	1	230	intergenic	n.a.	n.a.	n.a.
875	4	3010569	het	0.36	C	T	n.a.	uvr2 uvr3	G1	1	230	transposon	n.a.	n.a.	n.a.
876	4	3958313	het	0.31	C	A	n.a.	uvr2 uvr3	G1	1	230	transposon	n.a.	n.a.	n.a.
877	4	4987848	het	0.5	C	T	n.a.	uvr2 uvr3	G1	1	230	transposon	n.a.	n.a.	n.a.
878	4	5301014	het	0.41	C	T	n.a.	uvr2 uvr3	G1	1	230	transposon	n.a.	n.a.	n.a.
879	4	6831911	het	0.57	C	T	n.a.	uvr2 uvr3	G1	1	230	intergenic	n.a.	n.a.	n.a.
880	4	6890043	het	0.57	C	T	n.a.	uvr2 uvr3	G1	1	230	intergenic	n.a.	n.a.	n.a.
881	4	6924247	het	0.42	C	T	n.a.	uvr2 uvr3	G1	1	230	exon	n.a.	n.a.	n.a.
882	4	7217931	het	0.62	C	T	n.a.	uvr2 uvr3	G1	1	230	transposon	n.a.	n.a.	FALSE
883	4	8066649	het	0.5	C	T	n.a.	uvr2 uvr3	G1	1	230	intron	n.a.	n.a.	n.a.
884	4	10120515	het	0.48	C	T	n.a.	uvr2 uvr3	G1	1	230	exon	n.a.	FALSE	n.a.
885	4	10823801	het	0.41	C	T	n.a.	uvr2 uvr3	G1	1	230	transposon	n.a.	n.a.	n.a.
886	4	10958858	het	0.48	C	T	n.a.	uvr2 uvr3	G1	1	230	exon	n.a.	FALSE	n.a.
887	4	12162768	het	0.56	C	T	n.a.	uvr2 uvr3	G1	1	230	exon	n.a.	n.a.	FALSE
888	4	12162769	het	0.55	T	A	n.a.	uvr2 uvr3	G1	1	230	exon	n.a.	n.a.	n.a.
889	4	12361294	het	0.62	C	T	n.a.	uvr2 uvr3	G1	1	230	intergenic	FALSE	n.a.	n.a.
890	4	14481948	het	0.33	C	T	n.a.	uvr2 uvr3	G1	1	230	exon	n.a.	n.a.	n.a.
891	4	14746254	het	0.44	C	T	n.a.	uvr2 uvr3	G1	1	230	exon	n.a.	n.a.	FALSE
892	4	14754139	het	0.41	C	T	n.a.	uvr2 uvr3	G1	1	230	intron	n.a.	n.a.	n.a.
893	4	15811651	het	0.59	G	A	n.a.	uvr2 uvr3	G1	1	230	exon	n.a.	n.a.	n.a.
894	5	413694	het	0.48	C	T	n.a.	uvr2 uvr3	G1	1	230	exon	n.a.	n.a.	n.a.
895	5	674098	het	0.43	C	T	n.a.	uvr2 uvr3	G1	1	230	exon	n.a.	n.a.	n.a.
896	5	1294330	het	0.61	T	C	n.a.	uvr2 uvr3	G1	1	230	intergenic	n.a.	n.a.	n.a.
897	5	1617311	het	0.5	C	T	n.a.	uvr2 uvr3	G1	1	230	exon	n.a.	n.a.	n.a.
898	5	2970632	het	0.57	C	T	n.a.	uvr2 uvr3	G1	1	230	intergenic	n.a.	n.a.	n.a.
899	5	3748598	het	0.43	C	T	n.a.	uvr2 uvr3	G1	1	230	transposon	n.a.	n.a.	n.a.
900	5	4709297	het	0.39	C	T	n.a.	uvr2 uvr3	G1	1	230	intergenic	n.a.	n.a.	n.a.
901	5	4899180	het	0.49	C	T	n.a.	uvr2 uvr3	G1	1	230	exon	n.a.	FALSE	n.a.
902	5	5779274	het	0.6	C	T	n.a.	uvr2 uvr3	G1	1	230	intron	n.a.	n.a.	n.a.
903	5	6495956	het	0.52	A	G	n.a.	uvr2 uvr3	G1	1	230	intron	n.a.	n.a.	n.a.
904	5	6820765	het	0.34	C	T	n.a.	uvr2 uvr3	G1	1	230	exon	n.a.	FALSE	n.a.
905	5	7229669	het	0.48	C	T	n.a.	uvr2 uvr3	G1	1	230	intron	n.a.	n.a.	n.a.
906	5	7511387	het	0.35	C	T	n.a.	uvr2 uvr3	G1	1	230	exon	n.a.	FALSE	n.a.
907	5	9501050	het	0.44	C	T	n.a.	uvr2 uvr3	G1	1	230	intron	n.a.	n.a.	n.a.
908	5	10827579	homo	1	C	T	n.a.	uvr2 uvr3	G1	1	230	transposon	n.a.	n.a.	n.a.
909	5	12090563	het	0.45	C	T	n.a.	uvr2 uvr3	G1	1	230	transposon	n.a.	n.a.	n.a.
910	5	12415260	het	0.56	C	T	n.a.	uvr2 uvr3	G1	1	230	transposon	n.a.	n.a.	n.a.
911	5	13775050	het	0.5	C	T	n.a.	uvr2 uvr3	G1	1	230	transposon	n.a.	n.a.	n.a.
912	5	18951039	het	0.45	C	T	n.a.	uvr2 uvr3	G1	1	230	exon	n.a.	n.a.	n.a.
913	5	19114704	het	0.59	C	T	n.a.	uvr2 uvr3	G1	1	230	transposon	n.a.	n.a.	n.a.
914	5	22923312	het	0.5	G	A	n.a.	uvr2 uvr3	G1	1	230	intergenic	n.a.	n.a.	n.a.
915	5	23027128	het	0.47	C	T	n.a.	uvr2 uvr3	G1	1	230	transposon	n.a.	n.a.	n.a.
916	1	11190582	het	0.53	G	A	n.a.	uvr2 uvr3	G1	2	230	exon	n.a.	n.a.	n.a.
917	1	13292419	het	0.47	C	T	n.a.	uvr2 uvr3	G1	2	230	transposon	n.a.	n.a.	FALSE
918	1	13957635	het	0.59	C	T	n.a.	uvr2 uvr3	G1	2	230	transposon	n.a.	n.a.	TRUE
919	1	14333989	het	0.59	C	T	n.a.	uvr2 uvr3	G1	2	230	intergenic	n.a.	n.a.	n.a.
920	1	15759918	het	0.54	C	T	n.a.	uvr2 uvr3	G1	2	230	intergenic	n.a.	n.a.	FALSE
921	1	16025676	het	0.62	C	T	n.a.	uvr2 uvr3	G1	2	230	transposon	n.a.	n.a.	FALSE
922	1	17961135	het	0.6	C	T	n.a.	uvr2 uvr3	G1	2	230	intergenic	n.a.	n.a.	n.a.
923	1	19261061	het	0.57	G	A	n.a.	uvr2 uvr3	G1	2	230	exon	n.a.	FALSE	n.a.
924	1	21684754	het	0.39	G	A	n.a.	uvr2 uvr3	G1	2	230	exon	n.a.	n.a.	n.a.
925	1	23835985	het	0.45	C	T	n.a.	uvr2 uvr3	G1	2	230	intergenic	n.a.	n.a.	FALSE
926	1	30285420	het	0.54	G	A	n.a.	uvr2 uvr3	G1	2	230	exon	n.a.	n.a.	FALSE
927	2	2998529	het	0.49	G	A	n.a.	uvr2 uvr3	G1	2	230	transposon	n.a.	n.a.	FALSE
928	2	6177750	het	0.51	G	A	n.a.	uvr2 uvr3	G1	2	230	transposon	n.a.	n.a.	n.a.
929	3	397255	het	0.57	A	T	n.a.	uvr2 uvr3	G1	2	230	intron	n.a.	n.a.	n.a.
930	3	397256	het	0.57	T	A	n.a.	uvr2 uvr3	G1	2	230	intron	n.a.	n.a.	n.a.
931	3	567843	het	0.52	C	T	n.a.	uvr2 uvr3	G1	2	230	exon	n.a.	n.a.	n.a.
932	3	3437559	het	0.52	C	T	n.a.	uvr2 uvr3	G1	2	230	intergenic	n.a.	n.a.	FALSE
933	3	4060651	het	0.5	C	T	n.a.	uvr2 uvr3	G1	2	230	exon	n.a.	n.a.	FALSE
934	3	7752063	het	0.58	C	T	n.a.	uvr2 uvr3	G1	2	230	exon	n.a.	n.a.	n.a.
935	3	9619969	homo	1	G	A	n.a.	uvr2 uvr3	G1	2	230	transposon	n.a.	n.a.	FALSE
936	3	12387655	het	0.5	G	A	TRUE	uvr2 uvr3	G1	2	230	transposon	n.a.	n.a.	n.a.
937	3	12408456	het	0.48	G	A	n.a.	uvr2 uvr3	G1	2	230	transposon	n.a.	n.a.	n.a.
938	3	12437607	het	0.51	G	A	n.a.	uvr2 uvr3	G1	2	230	transposon	n.a.	n.a.	n.a.
939	3	12605124	het	0.43	G	A	n.a.	uvr2 uvr3	G1	2	230	transposon	n.a.	n.a.	n.a.
940	3	13385327	het	0.55	G	A	n.a.	uvr2 uvr3	G1	2	230	pseudogene	n.a.	n.a.	FALSE
941	3	14462236	het	0.51	C	T	n.a.	uvr2 uvr3	G1	2	230	intergenic	n.a.	n.a.	n.a.
942	4	1283305	het	0.43	A	T	n.a.	uvr2 uvr3	G1	2	230	transposon	n.a.	n.a.	n.a.
943	4	2778965	het	0.42	C	T	n.a.	uvr2 uvr3	G1	2	230	intergenic	n.a.	n.a.	n.a.
944	4	3439549	het	0.38	C	T	n.a.	uvr2 uvr3	G1	2	230	transposon	n.a.	n.a.	n.a.
945	4	3661803	het	0.6	G	A	n.a.	uvr2 uvr3	G1	2	230	transposon	n.a.	n.a.	FALSE
946	4	4985280	het	0.58	C	T	n.a.	uvr2 uvr3	G1	2	230	transposon	n.a.	n.a.	n.a.
947	4	5100323	het	0.58	C	T	n.a.	uvr2 uvr3	G1	2	230	intergenic	TRUE	n.a.	n.a.
948	4	7324516	het	0.56	G	A	n.a.	uvr2 uvr3	G1	2	230	intergenic	n.a.	n.a.	n.a.
949	4	10899951	het	0.5	G	A	n.a.	uvr2 uvr3	G1	2	230	transposon	n.a.	n.a.	n.a.
950	4	13040185	homo	1	C	T	n.a.	uvr2 uvr3	G1	2	230	exon	n.a.	n.a.	n.a.
951	4	17369377	het	0.55	G	A	n.a.	uvr2 uvr3	G1	2	230	exon	n.a.	n.a.	n.a.
952	5	9252333	het	0.39	G	A	n.a.	uvr2 uvr3	G1	2	230	transposon	n.a.	n.a.	n.a.
953	5	9253964	het	0.51	C	T	n.a.	uvr2 uvr3	G1	2	230	transposon	n.a.	n.a.	n.a.
954	5	9994995	het	0.55	C	T	n.a.	uvr2 uvr3	G1	2	230	transposon	n.a.	n.a.	n.a.
955	5	10141598	het	0.5	G	A	n.a.	uvr2 uvr3	G1	2	230	transposon	n.a.	n.a.	n.a.
956	5	10153734	het	0.55	G	A	n.a.	uvr2 uvr3	G1	2	230	transposon	n.a.	n.a.	n.a.
957	5	10551067	het	0.56	C	T	n.a.	uvr2 uvr3	G1	2	230	transposon	n.a.	n.a.	TRUE
958	5	10869851	het	0.49	G	A	n.a.	uvr2 uvr3	G1	2	230	transposon	n.a.	n.a.	n.a.
959	5	12343663	het	0.44	C	T	n.a.	uvr2 uvr3	G1	2	230	transposon	n.a.	n.a.	n.a.
960	5	12400181	het	0.62	C	T	n.a.	uvr2 uvr3	G1	2	230	transposon	n.a.	n.a.	TRUE
961	5	13024053	het	0.5	C	T	n.a.	uvr2 uvr3	G1	2	230	transposon	n.a.	n.a.	n.a.
962	5	26290672	het	0.5	G	A	TRUE	uvr2 uvr3	G1	2	230	intergenic	n.a.	n.a.	n.a.
963	1	4652496	het	0.53	G	A	n.a.	uvr2 uvr3	G1	3	230	transposon	n.a.	n.a.	n.a.
964	1	10240467	het	0.48	C	T	n.a.	uvr2 uvr3	G1	3	230	transposon	n.a.	n.a.	n.a.
965	1	11226012	het	0.41	G	A	n.a.	uvr2 uvr3	G1	3	230	intergenic	n.a.	n.a.	n.a.
966	1	13784832	het	0.53	G	A	n.a.	uvr2 uvr3	G1	3	230	transposon	n.a.	n.a.	n.a.
967	1	16177124	het	0.5	G	A	n.a.	uvr2 uvr3	G1	3	230	transposon	n.a.	n.a.	n.a.
968	2	1987168	het	0.49	G	A	n.a.	uvr2 uvr3	G1	3	230	exon	n.a.	n.a.	n.a.
969	2	3099622	homo	0.98	C	T	n.a.	uvr2 uvr3	G1	3	230	transposon	n.a.	n.a.	n.a.
970	2	3577317	het	0.41	C	T	n.a.	uvr2 uvr3	G1	3	230	exon	n.a.	n.a.	FALSE
971	2	3958484	het	0.64	C	T	n.a.	uvr2 uvr3	G1	3	230	transposon	n.a.	n.a.	n.a.
972	2	4079430	het	0.43	C	T	n.a.	uvr2 uvr3	G1	3	230	transposon	n.a.	n.a.	n.a.
973	2	6552036	het	0.53	G	A	n.a.	uvr2 uvr3	G1	3	230	transposon	n.a.	n.a.	n.a.
974	2	6940501	het	0.51	T	A	n.a.	uvr2 uvr3	G1	3	230	transposon	n.a.	n.a.	n.a.
975	2	8774490	het	0.6	G	A	n.a.	uvr2 uvr3	G1	3	230	exon	n.a.	n.a.	FALSE
976	2	9018971	het	0.58	G	A	n.a.	uvr2 uvr3	G1	3	230	pseudogene	n.a.	n.a.	n.a.
977	2	9161470	het	0.45	C	T	n.a.	uvr2 uvr3	G1	3	230	transposon	n.a.	n.a.	FALSE
978	2	10155171	het	0.5	C	T	n.a.	uvr2 uvr3	G1	3	230	intron	n.a.	n.a.	n.a.
979	2	18263683	het	0.59	C	T	n.a.	uvr2 uvr3	G1	3	230	intron	n.a.	n.a.	n.a.
980	3	865708	het	0.51	G	A	n.a.	uvr2 uvr3	G1	3	230	intron	n.a.	n.a.	n.a.
981	3	6331424	het	0.55	G	A	n.a.	uvr2 uvr3	G1	3	230	intron	n.a.	n.a.	n.a.
982	3	8493491	het	0.68	C	T	n.a.	uvr2 uvr3	G1	3	230	intergenic	n.a.	n.a.	n.a.
983	3	11092652	het	0.4	G	A	n.a.	uvr2 uvr3	G1	3	230	transposon	n.a.	n.a.	n.a.
984	3	12748596	homo	1	C	T	n.a.	uvr2 uvr3	G1	3	230	transposon	n.a.	n.a.	n.a.
985	3	14006812	homo	0.98	C	T	n.a.	uvr2 uvr3	G1	3	230	transposon	n.a.	n.a.	TRUE
986	3	14908791	homo	0.98	C	T	n.a.	uvr2 uvr3	G1	3	230	transposon	n.a.	n.a.	n.a.
987	3	17110433	het	0.44	C	T	n.a.	uvr2 uvr3	G1	3	230	transposon	n.a.	n.a.	n.a.
988	3	17222201	het	0.56	G	A	n.a.	uvr2 uvr3	G1	3	230	exon	n.a.	n.a.	n.a.
989	3	23427109	het	0.46	C	T	n.a.	uvr2 uvr3	G1	3	230	intron	n.a.	n.a.	n.a.
990	4	1616132	het	0.62	G	A	n.a.	uvr2 uvr3	G1	3	230	transposon	TRUE	n.a.	n.a.
991	4	2391133	het	0.65	G	A	n.a.	uvr2 uvr3	G1	3	230	exon	n.a.	FALSE	n.a.
992	4	3342686	het	0.49	C	T	n.a.	uvr2 uvr3	G1	3	230	intergenic	n.a.	n.a.	FALSE
993	4	3694919	het	0.45	G	A	n.a.	uvr2 uvr3	G1	3	230	transposon	n.a.	TRUE	n.a.
994	4	3829986	het	0.44	G	A	n.a.	uvr2 uvr3	G1	3	230	intergenic	n.a.	n.a.	n.a.
995	4	5057593	het	0.51	C	T	n.a.	uvr2 uvr3	G1	3	230	transposon	n.a.	n.a.	n.a.
996	4	5535974	het	0.63	C	T	n.a.	uvr2 uvr3	G1	3	230	transposon	n.a.	n.a.	n.a.
997	4	11622505	het	0.64	C	T	n.a.	uvr2 uvr3	G1	3	230	exon	n.a.	n.a.	FALSE
998	4	11995026	het	0.43	C	T	n.a.	uvr2 uvr3	G1	3	230	intron	n.a.	n.a.	n.a.
999	4	13083326	het	0.5	G	A	n.a.	uvr2 uvr3	G1	3	230	intergenic	n.a.	n.a.	n.a.
1000	4	14481930	het	0.56	C	T	n.a.	uvr2 uvr3	G1	3	230	exon	n.a.	n.a.	n.a.
1001	5	1317433	het	0.48	G	A	n.a.	uvr2 uvr3	G1	3	230	exon	n.a.	n.a.	n.a.
1002	5	4054142	het	0.51	G	A	n.a.	uvr2 uvr3	G1	3	230	intron	n.a.	n.a.	n.a.
1003	5	5626597	het	0.51	A	G	n.a.	uvr2 uvr3	G1	3	230	exon	n.a.	n.a.	n.a.
1004	5	10752143	het	0.53	G	A	n.a.	uvr2 uvr3	G1	3	230	transposon	n.a.	n.a.	n.a.
1005	5	14849169	het	0.46	G	A	n.a.	uvr2 uvr3	G1	3	230	transposon	TRUE	n.a.	n.a.
1006	5	17516520	het	0.4	T	C	TRUE	uvr2 uvr3	G1	3	230	intergenic	n.a.	n.a.	n.a.
1007	5	21672608	het	0.51	G	A	n.a.	uvr2 uvr3	G1	3	230	intergenic	n.a.	n.a.	n.a.
1008	1	1189645	het	0.57	G	A	n.a.	uvr2 uvr3	G1	4	230	exon	n.a.	n.a.	n.a.
1009	1	5474794	het	0.34	A	C	n.a.	uvr2 uvr3	G1	4	230	exon	n.a.	n.a.	n.a.
1010	1	6540239	het	0.46	C	T	n.a.	uvr2 uvr3	G1	4	230	transposon	n.a.	n.a.	n.a.
1011	1	11775901	het	0.45	G	A	n.a.	uvr2 uvr3	G1	4	230	transposon	n.a.	n.a.	n.a.
1012	1	14060889	het	0.67	A	T	n.a.	uvr2 uvr3	G1	4	230	transposon	n.a.	n.a.	n.a.
1013	1	14060890	het	0.67	G	A	n.a.	uvr2 uvr3	G1	4	230	transposon	n.a.	n.a.	n.a.
1014	1	15815128	het	0.45	G	A	n.a.	uvr2 uvr3	G1	4	230	transposon	n.a.	n.a.	n.a.
1015	1	16739047	het	0.74	A	G	n.a.	uvr2 uvr3	G1	4	230	transposon	n.a.	n.a.	n.a.
1016	1	23932103	het	0.46	G	A	n.a.	uvr2 uvr3	G1	4	230	transposon	n.a.	n.a.	n.a.
1017	2	3008624	homo	1	C	T	n.a.	uvr2 uvr3	G1	4	230	intron	n.a.	n.a.	FALSE
1018	2	3164132	het	0.48	C	T	n.a.	uvr2 uvr3	G1	4	230	transposon	n.a.	n.a.	n.a.
1019	2	3780946	homo	1	C	T	n.a.	uvr2 uvr3	G1	4	230	intergenic	n.a.	n.a.	n.a.
1020	2	5191059	het	0.47	C	T	n.a.	uvr2 uvr3	G1	4	230	transposon	n.a.	n.a.	n.a.
1021	2	5191060	het	0.46	T	A	n.a.	uvr2 uvr3	G1	4	230	transposon	n.a.	n.a.	n.a.
1022	2	8253016	het	0.42	C	T	n.a.	uvr2 uvr3	G1	4	230	intergenic	n.a.	n.a.	n.a.
1023	2	12965713	het	0.6	G	A	n.a.	uvr2 uvr3	G1	4	230	intergenic	n.a.	n.a.	FALSE
1024	3	9256505	het	0.52	T	C	n.a.	uvr2 uvr3	G1	4	230	transposon	n.a.	n.a.	n.a.
1025	3	12566870	het	0.59	C	T	n.a.	uvr2 uvr3	G1	4	230	transposon	n.a.	n.a.	n.a.
1026	3	12924082	het	0.65	C	T	n.a.	uvr2 uvr3	G1	4	230	transposon	n.a.	n.a.	n.a.
1027	4	1893402	het	0.6	C	T	n.a.	uvr2 uvr3	G1	4	230	transposon	n.a.	n.a.	FALSE
1028	4	9188433	het	0.46	G	A	n.a.	uvr2 uvr3	G1	4	230	intergenic	TRUE	n.a.	n.a.
1029	4	15933288	het	0.5	C	T	n.a.	uvr2 uvr3	G1	4	230	intron	n.a.	n.a.	n.a.
1030	4	17151114	het	0.46	G	A	n.a.	uvr2 uvr3	G1	4	230	exon	n.a.	n.a.	n.a.
1031	5	9357742	het	0.48	G	A	n.a.	uvr2 uvr3	G1	4	230	intergenic	n.a.	n.a.	n.a.
1032	5	12441855	het	0.56	C	T	n.a.	uvr2 uvr3	G1	4	230	intergenic	n.a.	n.a.	FALSE
1033	5	12441856	het	0.56	C	T	n.a.	uvr2 uvr3	G1	4	230	intergenic	n.a.	n.a.	FALSE
1034	5	17192876	het	0.54	G	A	n.a.	uvr2 uvr3	G1	4	230	exon	n.a.	n.a.	n.a.
1035	5	23007499	het	0.55	G	A	n.a.	uvr2 uvr3	G1	4	230	intron	n.a.	n.a.	n.a.
1036	5	23605023	het	0.51	G	A	n.a.	uvr2 uvr3	G1	4	230	intergenic	n.a.	n.a.	n.a.
1037	5	26215498	het	0.49	G	A	n.a.	uvr2 uvr3	G1	4	230	intergenic	n.a.	n.a.	n.a.
1038	1	9388596	het	0.5	C	T	n.a.	uvr2 uvr3	G1	5	230	transposon	n.a.	n.a.	n.a.
1039	1	10061998	het	0.41	C	T	n.a.	uvr2 uvr3	G1	5	230	exon	n.a.	n.a.	FALSE
1040	1	14017856	homo	1	C	T	n.a.	uvr2 uvr3	G1	5	230	transposon	n.a.	n.a.	n.a.
1041	1	15492843	homo	1	C	T	n.a.	uvr2 uvr3	G1	5	230	transposon	n.a.	n.a.	FALSE
1042	1	16001986	homo	1	C	T	n.a.	uvr2 uvr3	G1	5	230	transposon	n.a.	n.a.	n.a.
1043	1	18029650	homo	1	C	T	n.a.	uvr2 uvr3	G1	5	230	intergenic	n.a.	n.a.	n.a.
1044	1	26170795	homo	1	C	T	n.a.	uvr2 uvr3	G1	5	230	transposon	n.a.	n.a.	n.a.
1045	2	2149973	homo	1	C	T	n.a.	uvr2 uvr3	G1	5	230	transposon	n.a.	n.a.	n.a.
1046	2	4182783	homo	1	C	T	n.a.	uvr2 uvr3	G1	5	230	transposon	n.a.	n.a.	n.a.
1047	2	5252431	homo	1	G	A	n.a.	uvr2 uvr3	G1	5	230	transposon	TRUE	n.a.	n.a.
1048	2	5892769	homo	1	A	T	n.a.	uvr2 uvr3	G1	5	230	transposon	n.a.	n.a.	n.a.
1049	2	6186667	homo	1	C	T	n.a.	uvr2 uvr3	G1	5	230	intergenic	n.a.	n.a.	n.a.
1050	2	6245651	homo	0.97	G	A	n.a.	uvr2 uvr3	G1	5	230	exon	n.a.	n.a.	n.a.
1051	2	8403910	het	0.38	G	A	n.a.	uvr2 uvr3	G1	5	230	intergenic	n.a.	n.a.	n.a.
1052	2	12691445	het	0.49	C	T	n.a.	uvr2 uvr3	G1	5	230	exon	n.a.	n.a.	n.a.
1053	2	18404977	het	0.57	C	T	n.a.	uvr2 uvr3	G1	5	230	exon	n.a.	n.a.	n.a.
1054	3	2909850	homo	1	G	A	n.a.	uvr2 uvr3	G1	5	230	exon	n.a.	n.a.	n.a.
1055	3	9124624	het	0.56	A	T	n.a.	uvr2 uvr3	G1	5	230	intron	n.a.	n.a.	n.a.
1056	3	11226900	het	0.44	C	T	n.a.	uvr2 uvr3	G1	5	230	transposon	n.a.	n.a.	n.a.
1057	3	12864183	het	0.43	C	T	n.a.	uvr2 uvr3	G1	5	230	intergenic	n.a.	n.a.	FALSE
1058	3	15962523	het	0.71	C	T	n.a.	uvr2 uvr3	G1	5	230	transposon	n.a.	n.a.	TRUE
1059	3	18410939	het	0.4	G	A	n.a.	uvr2 uvr3	G1	5	230	transposon	n.a.	n.a.	n.a.
1060	3	19394153	het	0.48	G	C	n.a.	uvr2 uvr3	G1	5	230	exon	n.a.	n.a.	n.a.
1061	4	2404363	homo	1	G	A	n.a.	uvr2 uvr3	G1	5	230	exon	n.a.	n.a.	FALSE
1062	4	4597205	homo	0.97	G	A	n.a.	uvr2 uvr3	G1	5	230	transposon	n.a.	n.a.	FALSE
1063	4	4771463	homo	1	C	T	n.a.	uvr2 uvr3	G1	5	230	transposon	n.a.	n.a.	FALSE
1064	4	13309461	het	0.42	T	C	n.a.	uvr2 uvr3	G1	5	230	exon	n.a.	n.a.	n.a.
1065	4	15911535	homo	1	A	C	n.a.	uvr2 uvr3	G1	5	230	intron	n.a.	n.a.	n.a.
1066	4	18583752	het	0.55	C	T	n.a.	uvr2 uvr3	G1	5	230	intron	n.a.	n.a.	FALSE
1067	5	3222360	homo	1	G	A	n.a.	uvr2 uvr3	G1	5	230	exon	n.a.	n.a.	n.a.
1068	5	4364502	homo	1	G	A	n.a.	uvr2 uvr3	G1	5	230	exon	n.a.	n.a.	n.a.
1069	5	15128350	homo	1	G	A	n.a.	uvr2 uvr3	G1	5	230	intergenic	n.a.	n.a.	n.a.
1070	5	21470887	het	0.63	G	A	n.a.	uvr2 uvr3	G1	5	230	exon	n.a.	FALSE	n.a.
1071	1	5104508	het	0.38	G	A	n.a.	uvr2 uvr3	G1	1	300	exon	n.a.	n.a.	n.a.
1072	1	5928465	het	0.57	G	A	n.a.	uvr2 uvr3	G1	1	300	exon	FALSE	n.a.	n.a.
1073	1	10080973	het	0.59	G	A	n.a.	uvr2 uvr3	G1	1	300	exon	n.a.	n.a.	FALSE
1074	1	10721221	homo	1	G	A	n.a.	uvr2 uvr3	G1	1	300	intergenic	n.a.	n.a.	n.a.
1075	1	10739481	het	0.35	C	T	n.a.	uvr2 uvr3	G1	1	300	exon	n.a.	n.a.	n.a.
1076	1	11528622	het	0.5	C	T	n.a.	uvr2 uvr3	G1	1	300	exon	n.a.	n.a.	n.a.
1077	1	12859013	het	0.67	G	A	n.a.	uvr2 uvr3	G1	1	300	transposon	n.a.	n.a.	n.a.
1078	1	16450713	het	0.52	G	A	n.a.	uvr2 uvr3	G1	1	300	transposon	n.a.	n.a.	n.a.
1079	1	19475875	het	0.46	G	A	n.a.	uvr2 uvr3	G1	1	300	intron	n.a.	n.a.	n.a.
1080	1	20420458	het	0.39	G	A	n.a.	uvr2 uvr3	G1	1	300	intron	n.a.	n.a.	n.a.
1081	1	22477311	het	0.39	G	A	n.a.	uvr2 uvr3	G1	1	300	intron	n.a.	n.a.	n.a.
1082	1	22766259	het	0.45	G	A	n.a.	uvr2 uvr3	G1	1	300	intergenic	n.a.	n.a.	FALSE
1083	1	24937203	het	0.35	C	T	n.a.	uvr2 uvr3	G1	1	300	exon	n.a.	n.a.	n.a.
1084	2	1084434	het	0.5	T	C	n.a.	uvr2 uvr3	G1	1	300	transposon	n.a.	n.a.	n.a.
1085	2	1558257	het	0.5	G	A	n.a.	uvr2 uvr3	G1	1	300	transposon	n.a.	n.a.	FALSE
1086	2	4139261	het	0.5	C	T	n.a.	uvr2 uvr3	G1	1	300	intergenic	n.a.	n.a.	n.a.
1087	2	4413139	het	0.58	G	A	n.a.	uvr2 uvr3	G1	1	300	transposon	n.a.	n.a.	FALSE
1088	2	8176247	het	0.36	C	T	n.a.	uvr2 uvr3	G1	1	300	intron	n.a.	n.a.	n.a.
1089	2	15680333	het	0.48	C	T	n.a.	uvr2 uvr3	G1	1	300	exon	n.a.	n.a.	FALSE
1090	2	17234431	het	0.3	C	T	n.a.	uvr2 uvr3	G1	1	300	exon	n.a.	n.a.	n.a.
1091	2	17372414	het	0.48	C	T	n.a.	uvr2 uvr3	G1	1	300	intergenic	n.a.	n.a.	n.a.
1092	2	17488266	het	0.52	C	T	n.a.	uvr2 uvr3	G1	1	300	transposon	n.a.	n.a.	n.a.
1093	3	2041079	het	0.54	G	A	n.a.	uvr2 uvr3	G1	1	300	exon	n.a.	n.a.	n.a.
1094	3	8397255	het	0.52	G	A	n.a.	uvr2 uvr3	G1	1	300	intergenic	n.a.	n.a.	FALSE
1095	3	8901928	het	0.37	G	A	n.a.	uvr2 uvr3	G1	1	300	exon	n.a.	n.a.	n.a.
1096	3	10607971	het	0.56	G	A	n.a.	uvr2 uvr3	G1	1	300	transposon	n.a.	n.a.	n.a.
1097	3	10798556	het	0.52	G	A	n.a.	uvr2 uvr3	G1	1	300	exon	n.a.	n.a.	n.a.
1098	3	11353838	het	0.36	A	G	n.a.	uvr2 uvr3	G1	1	300	transposon	n.a.	n.a.	n.a.
1099	3	12112553	het	0.38	C	T	n.a.	uvr2 uvr3	G1	1	300	transposon	n.a.	n.a.	n.a.
1100	3	13374804	het	0.67	G	A	n.a.	uvr2 uvr3	G1	1	300	intergenic	n.a.	n.a.	TRUE
1101	3	13820435	het	0.32	C	T	n.a.	uvr2 uvr3	G1	1	300	transposon	n.a.	n.a.	n.a.
1102	3	13820436	het	0.32	T	A	n.a.	uvr2 uvr3	G1	1	300	transposon	n.a.	n.a.	n.a.
1103	3	14337450	het	0.6	G	A	n.a.	uvr2 uvr3	G1	1	300	transposon	n.a.	n.a.	n.a.
1104	3	14337451	het	0.6	G	T	n.a.	uvr2 uvr3	G1	1	300	transposon	n.a.	n.a.	n.a.
1105	3	15422006	het	0.52	G	A	n.a.	uvr2 uvr3	G1	1	300	intergenic	n.a.	n.a.	FALSE
1106	3	18511461	het	0.5	C	T	n.a.	uvr2 uvr3	G1	1	300	intergenic	n.a.	n.a.	n.a.
1107	3	21071218	het	0.5	G	A	n.a.	uvr2 uvr3	G1	1	300	intron	n.a.	n.a.	n.a.
1108	4	419073	het	0.52	G	A	n.a.	uvr2 uvr3	G1	1	300	exon	n.a.	n.a.	FALSE
1109	4	2306050	het	0.71	G	A	n.a.	uvr2 uvr3	G1	1	300	transposon	n.a.	n.a.	n.a.
1110	4	4031414	het	0.57	G	A	n.a.	uvr2 uvr3	G1	1	300	transposon	n.a.	n.a.	TRUE
1111	4	7388097	het	0.48	G	A	n.a.	uvr2 uvr3	G1	1	300	transposon	n.a.	n.a.	n.a.
1112	4	9859094	het	0.54	G	A	n.a.	uvr2 uvr3	G1	1	300	intron	n.a.	n.a.	n.a.
1113	4	11713923	het	0.57	G	A	n.a.	uvr2 uvr3	G1	1	300	exon	n.a.	n.a.	FALSE
1114	4	13182792	het	0.54	C	T	n.a.	uvr2 uvr3	G1	1	300	intron	n.a.	n.a.	n.a.
1115	5	501488	het	0.33	G	A	n.a.	uvr2 uvr3	G1	1	300	exon	n.a.	n.a.	n.a.
1116	5	2652865	het	0.38	C	T	n.a.	uvr2 uvr3	G1	1	300	intergenic	n.a.	n.a.	FALSE
1117	5	3155082	het	0.4	C	T	n.a.	uvr2 uvr3	G1	1	300	exon	n.a.	n.a.	n.a.
1118	5	3644657	het	0.58	G	A	n.a.	uvr2 uvr3	G1	1	300	exon	n.a.	n.a.	FALSE
1119	5	5962731	het	0.5	G	A	n.a.	uvr2 uvr3	G1	1	300	exon	n.a.	n.a.	n.a.
1120	5	8046262	het	0.45	G	A	n.a.	uvr2 uvr3	G1	1	300	exon	n.a.	n.a.	n.a.
1121	5	11193989	het	0.46	C	T	n.a.	uvr2 uvr3	G1	1	300	intergenic	n.a.	n.a.	n.a.
1122	5	11354229	het	0.63	C	T	n.a.	uvr2 uvr3	G1	1	300	transposon	n.a.	n.a.	n.a.
1123	5	11740892	het	0.5	A	T	n.a.	uvr2 uvr3	G1	1	300	transposon	n.a.	n.a.	n.a.
1124	5	25046196	het	0.43	T	C	n.a.	uvr2 uvr3	G1	1	300	intergenic	n.a.	n.a.	n.a.
1125	5	25046197	het	0.46	C	A	n.a.	uvr2 uvr3	G1	1	300	intergenic	n.a.	n.a.	n.a.
1126	1	3328157	het	0.45	G	A	TRUE	uvr2 uvr3	G1	2	300	intron	n.a.	n.a.	n.a.
1127	1	9734062	het	0.49	G	A	n.a.	uvr2 uvr3	G1	2	300	exon	n.a.	n.a.	n.a.
1128	1	10583004	het	0.56	A	G	n.a.	uvr2 uvr3	G1	2	300	intron	n.a.	n.a.	n.a.
1129	1	12628651	het	0.55	G	A	n.a.	uvr2 uvr3	G1	2	300	transposon	n.a.	n.a.	n.a.
1130	1	12628652	het	0.55	G	A	n.a.	uvr2 uvr3	G1	2	300	transposon	n.a.	n.a.	n.a.
1131	1	13002793	het	0.47	C	T	n.a.	uvr2 uvr3	G1	2	300	transposon	n.a.	n.a.	n.a.
1132	1	14300109	het	0.44	C	T	TRUE	uvr2 uvr3	G1	2	300	transposon	n.a.	n.a.	n.a.
1133	1	14332070	het	0.49	G	A	n.a.	uvr2 uvr3	G1	2	300	transposon	n.a.	n.a.	n.a.
1134	1	16373322	het	0.56	G	A	n.a.	uvr2 uvr3	G1	2	300	transposon	n.a.	n.a.	TRUE
1135	1	16579994	het	0.33	C	A	TRUE	uvr2 uvr3	G1	2	300	intergenic	n.a.	n.a.	n.a.
1136	1	18700543	het	0.57	G	A	n.a.	uvr2 uvr3	G1	2	300	intergenic	n.a.	n.a.	FALSE
1137	1	18825545	het	0.45	G	A	n.a.	uvr2 uvr3	G1	2	300	exon	FALSE	n.a.	n.a.
1138	1	19117822	het	0.38	G	A	n.a.	uvr2 uvr3	G1	2	300	exon	TRUE	n.a.	n.a.
1139	1	19261470	het	0.47	G	A	n.a.	uvr2 uvr3	G1	2	300	exon	n.a.	n.a.	n.a.
1140	1	19751790	het	0.52	T	C	n.a.	uvr2 uvr3	G1	2	300	pseudogene	n.a.	n.a.	n.a.
1141	1	23555191	het	0.4	G	A	n.a.	uvr2 uvr3	G1	2	300	intergenic	n.a.	n.a.	FALSE
1142	1	23609180	het	0.5	A	G	n.a.	uvr2 uvr3	G1	2	300	exon	n.a.	n.a.	n.a.
1143	1	23609181	het	0.51	G	A	n.a.	uvr2 uvr3	G1	2	300	exon	n.a.	n.a.	n.a.
1144	1	24939108	het	0.38	G	A	TRUE	uvr2 uvr3	G1	2	300	transposon	n.a.	n.a.	n.a.
1145	1	28779044	homo	1	C	T	TRUE	uvr2 uvr3	G1	2	300	exon	n.a.	n.a.	n.a.
1146	1	29452348	het	0.55	G	A	n.a.	uvr2 uvr3	G1	2	300	exon	n.a.	n.a.	n.a.
1147	2	634374	het	0.53	C	T	n.a.	uvr2 uvr3	G1	2	300	exon	n.a.	FALSE	n.a.
1148	2	926358	het	0.65	C	T	n.a.	uvr2 uvr3	G1	2	300	transposon	n.a.	n.a.	n.a.
1149	2	1809036	het	0.64	G	A	n.a.	uvr2 uvr3	G1	2	300	transposon	n.a.	n.a.	n.a.
1150	2	2133837	het	0.33	C	T	n.a.	uvr2 uvr3	G1	2	300	transposon	n.a.	n.a.	n.a.
1151	2	2673085	het	0.58	G	A	n.a.	uvr2 uvr3	G1	2	300	transposon	n.a.	n.a.	n.a.
1152	2	3929449	het	0.61	G	A	n.a.	uvr2 uvr3	G1	2	300	intergenic	n.a.	n.a.	FALSE
1153	2	4405498	het	0.51	C	T	n.a.	uvr2 uvr3	G1	2	300	transposon	n.a.	n.a.	n.a.
1154	2	4527050	het	0.5	C	T	n.a.	uvr2 uvr3	G1	2	300	transposon	n.a.	TRUE	n.a.
1155	2	4589489	het	0.59	C	T	n.a.	uvr2 uvr3	G1	2	300	transposon	n.a.	n.a.	FALSE
1156	2	5121178	het	0.43	G	A	n.a.	uvr2 uvr3	G1	2	300	intergenic	n.a.	n.a.	FALSE
1157	2	5340136	het	0.56	T	C	n.a.	uvr2 uvr3	G1	2	300	transposon	n.a.	n.a.	n.a.
1158	2	5826174	het	0.53	C	T	n.a.	uvr2 uvr3	G1	2	300	transposon	n.a.	n.a.	n.a.
1159	2	9486871	het	0.39	C	T	TRUE	uvr2 uvr3	G1	2	300	transposon	n.a.	n.a.	n.a.
1160	2	9892771	het	0.35	C	T	TRUE	uvr2 uvr3	G1	2	300	exon	n.a.	n.a.	n.a.
1161	2	12924867	het	0.43	C	T	TRUE	uvr2 uvr3	G1	2	300	intergenic	n.a.	n.a.	FALSE
1162	2	13645136	het	0.36	C	T	n.a.	uvr2 uvr3	G1	2	300	exon	n.a.	n.a.	n.a.
1163	2	14254218	het	0.4	C	T	n.a.	uvr2 uvr3	G1	2	300	exon	n.a.	n.a.	n.a.
1164	2	16926445	het	0.4	C	T	n.a.	uvr2 uvr3	G1	2	300	intergenic	n.a.	n.a.	n.a.
1165	2	18064955	het	0.5	C	T	TRUE	uvr2 uvr3	G1	2	300	exon	FALSE	n.a.	n.a.
1166	3	4606145	het	0.48	G	A	n.a.	uvr2 uvr3	G1	2	300	intergenic	n.a.	n.a.	FALSE
1167	3	4606146	het	0.48	G	A	n.a.	uvr2 uvr3	G1	2	300	intergenic	n.a.	n.a.	FALSE
1168	3	4951765	het	0.54	G	A	n.a.	uvr2 uvr3	G1	2	300	exon	n.a.	n.a.	n.a.
1169	3	6300738	het	0.41	C	T	TRUE	uvr2 uvr3	G1	2	300	intergenic	n.a.	n.a.	n.a.
1170	3	8260080	het	0.42	G	A	TRUE	uvr2 uvr3	G1	2	300	exon	n.a.	FALSE	n.a.
1171	3	9764334	het	0.56	G	A	n.a.	uvr2 uvr3	G1	2	300	exon	n.a.	n.a.	n.a.
1172	3	11834921	het	0.47	G	A	TRUE	uvr2 uvr3	G1	2	300	intergenic	n.a.	n.a.	n.a.
1173	3	12340249	het	0.41	C	T	n.a.	uvr2 uvr3	G1	2	300	transposon	n.a.	n.a.	n.a.
1174	3	12385670	het	0.35	C	T	n.a.	uvr2 uvr3	G1	2	300	intergenic	n.a.	n.a.	n.a.
1175	3	13059542	het	0.39	A	G	TRUE	uvr2 uvr3	G1	2	300	intergenic	n.a.	n.a.	n.a.
1176	3	13542758	het	0.47	A	G	n.a.	uvr2 uvr3	G1	2	300	intergenic	n.a.	n.a.	n.a.
1177	3	20196927	het	0.52	G	A	n.a.	uvr2 uvr3	G1	2	300	intron	n.a.	n.a.	FALSE
1178	3	21296433	het	0.43	G	A	TRUE	uvr2 uvr3	G1	2	300	intergenic	FALSE	n.a.	n.a.
1179	3	21999354	het	0.39	C	T	n.a.	uvr2 uvr3	G1	2	300	intron	n.a.	n.a.	n.a.
1180	3	22519492	het	0.43	G	A	n.a.	uvr2 uvr3	G1	2	300	transposon	n.a.	n.a.	n.a.
1181	3	22519493	het	0.43	G	A	n.a.	uvr2 uvr3	G1	2	300	transposon	n.a.	n.a.	n.a.
1182	4	559207	het	0.39	C	T	TRUE	uvr2 uvr3	G1	2	300	transposon	n.a.	n.a.	n.a.
1183	4	2475354	het	0.3	C	T	n.a.	uvr2 uvr3	G1	2	300	intron	n.a.	n.a.	n.a.
1184	4	2866941	het	0.56	C	T	n.a.	uvr2 uvr3	G1	2	300	transposon	n.a.	n.a.	n.a.
1185	4	2908151	het	0.5	A	G	TRUE	uvr2 uvr3	G1	2	300	intron	n.a.	n.a.	n.a.
1186	4	3273246	het	0.63	T	C	n.a.	uvr2 uvr3	G1	2	300	transposon	n.a.	n.a.	n.a.
1187	4	3273247	het	0.61	C	T	n.a.	uvr2 uvr3	G1	2	300	transposon	n.a.	n.a.	TRUE
1188	4	3584796	het	0.65	G	A	n.a.	uvr2 uvr3	G1	2	300	transposon	n.a.	n.a.	n.a.
1189	4	4016591	het	0.45	C	T	n.a.	uvr2 uvr3	G1	2	300	transposon	n.a.	n.a.	n.a.
1190	4	6695937	het	0.58	G	A	TRUE	uvr2 uvr3	G1	2	300	intergenic	n.a.	n.a.	n.a.
1191	4	6990674	het	0.51	G	A	TRUE	uvr2 uvr3	G1	2	300	intergenic	n.a.	n.a.	n.a.
1192	4	8245795	het	0.6	C	T	n.a.	uvr2 uvr3	G1	2	300	exon	n.a.	n.a.	FALSE
1193	4	8592455	het	0.56	G	A	n.a.	uvr2 uvr3	G1	2	300	exon	n.a.	n.a.	FALSE
1194	4	11332609	het	0.43	G	A	n.a.	uvr2 uvr3	G1	2	300	intron	n.a.	n.a.	n.a.
1195	5	1623607	het	0.43	G	A	n.a.	uvr2 uvr3	G1	2	300	exon	n.a.	n.a.	n.a.
1196	5	3530427	het	0.47	G	A	n.a.	uvr2 uvr3	G1	2	300	intergenic	n.a.	n.a.	n.a.
1197	5	4258445	het	0.45	C	T	n.a.	uvr2 uvr3	G1	2	300	exon	n.a.	n.a.	n.a.
1198	5	5067027	het	0.4	A	T	n.a.	uvr2 uvr3	G1	2	300	exon	n.a.	n.a.	n.a.
1199	5	5672375	het	0.58	G	A	TRUE	uvr2 uvr3	G1	2	300	exon	n.a.	n.a.	n.a.
1200	5	7147638	het	0.44	G	A	n.a.	uvr2 uvr3	G1	2	300	intergenic	n.a.	n.a.	FALSE
1201	5	8587126	homo	0.97	C	T	n.a.	uvr2 uvr3	G1	2	300	intergenic	n.a.	n.a.	n.a.
1202	5	9217134	het	0.57	C	T	n.a.	uvr2 uvr3	G1	2	300	transposon	n.a.	n.a.	n.a.
1203	5	10589760	het	0.49	C	T	n.a.	uvr2 uvr3	G1	2	300	transposon	n.a.	n.a.	TRUE
1204	5	11068534	het	0.56	G	A	TRUE	uvr2 uvr3	G1	2	300	pseudogene	TRUE	n.a.	n.a.
1205	5	11156494	homo	1	C	T	n.a.	uvr2 uvr3	G1	2	300	transposon	n.a.	n.a.	n.a.
1206	5	12025439	homo	1	C	T	n.a.	uvr2 uvr3	G1	2	300	transposon	n.a.	n.a.	TRUE
1207	5	12518129	het	0.54	C	T	n.a.	uvr2 uvr3	G1	2	300	transposon	n.a.	n.a.	n.a.
1208	5	12908248	homo	0.98	C	T	n.a.	uvr2 uvr3	G1	2	300	transposon	n.a.	n.a.	n.a.
1209	5	13947613	het	0.5	G	A	n.a.	uvr2 uvr3	G1	2	300	transposon	n.a.	n.a.	n.a.
1210	5	15238209	het	0.59	C	T	n.a.	uvr2 uvr3	G1	2	300	intergenic	n.a.	n.a.	n.a.
1211	5	15276071	het	0.4	G	A	n.a.	uvr2 uvr3	G1	2	300	transposon	n.a.	n.a.	n.a.
1212	5	16055378	het	0.6	C	T	TRUE	uvr2 uvr3	G1	2	300	transposon	n.a.	n.a.	n.a.
1213	5	16055379	het	0.6	T	A	n.a.	uvr2 uvr3	G1	2	300	transposon	n.a.	n.a.	n.a.
1214	5	17593720	het	0.46	C	T	TRUE	uvr2 uvr3	G1	2	300	intergenic	n.a.	n.a.	n.a.
1215	5	18927367	het	0.52	C	T	n.a.	uvr2 uvr3	G1	2	300	intergenic	n.a.	n.a.	n.a.
1216	5	20089758	het	0.48	C	T	n.a.	uvr2 uvr3	G1	2	300	intergenic	n.a.	n.a.	n.a.
1217	5	22936341	het	0.49	C	T	TRUE	uvr2 uvr3	G1	2	300	intergenic	n.a.	n.a.	n.a.
1218	5	24258109	het	0.35	C	T	TRUE	uvr2 uvr3	G1	2	300	exon	n.a.	n.a.	n.a.
1219	5	25516717	het	0.48	G	A	n.a.	uvr2 uvr3	G1	2	300	exon	n.a.	n.a.	FALSE
1220	1	3577202	het	0.37	C	T	n.a.	uvr2 uvr3	G1	3	300	intron	n.a.	n.a.	n.a.
1221	1	15510248	het	0.48	C	T	n.a.	uvr2 uvr3	G1	3	300	transposon	n.a.	n.a.	n.a.
1222	1	17034655	het	0.5	C	T	n.a.	uvr2 uvr3	G1	3	300	exon	n.a.	n.a.	FALSE
1223	1	20150456	het	0.34	C	T	n.a.	uvr2 uvr3	G1	3	300	intergenic	n.a.	n.a.	n.a.
1224	1	23065901	het	0.46	C	T	n.a.	uvr2 uvr3	G1	3	300	intergenic	n.a.	n.a.	n.a.
1225	1	23655243	het	0.5	G	A	n.a.	uvr2 uvr3	G1	3	300	exon	n.a.	FALSE	n.a.
1226	1	24788191	het	0.53	C	T	n.a.	uvr2 uvr3	G1	3	300	exon	n.a.	n.a.	n.a.
1227	1	30234975	het	0.47	A	G	n.a.	uvr2 uvr3	G1	3	300	exon	n.a.	n.a.	n.a.
1228	2	6261129	het	0.46	C	T	n.a.	uvr2 uvr3	G1	3	300	intergenic	n.a.	n.a.	n.a.
1229	2	14890749	het	0.67	G	A	n.a.	uvr2 uvr3	G1	3	300	exon	n.a.	n.a.	n.a.
1230	2	17659762	het	0.62	G	A	n.a.	uvr2 uvr3	G1	3	300	intergenic	n.a.	n.a.	FALSE
1231	3	195329	homo	0.97	C	T	n.a.	uvr2 uvr3	G1	3	300	exon	n.a.	n.a.	FALSE
1232	3	955602	het	0.63	G	A	n.a.	uvr2 uvr3	G1	3	300	intergenic	n.a.	n.a.	FALSE
1233	3	2885040	het	0.44	G	A	n.a.	uvr2 uvr3	G1	3	300	intergenic	n.a.	n.a.	n.a.
1234	3	10267440	het	0.42	T	C	n.a.	uvr2 uvr3	G1	3	300	transposon	n.a.	n.a.	n.a.
1235	4	1999869	het	0.66	C	T	n.a.	uvr2 uvr3	G1	3	300	transposon	n.a.	n.a.	n.a.
1236	4	2174108	het	0.44	C	T	n.a.	uvr2 uvr3	G1	3	300	transposon	n.a.	n.a.	FALSE
1237	4	2997026	het	0.62	G	A	n.a.	uvr2 uvr3	G1	3	300	transposon	n.a.	n.a.	FALSE
1238	4	3462051	het	0.5	G	A	n.a.	uvr2 uvr3	G1	3	300	transposon	n.a.	n.a.	n.a.
1239	4	3779143	het	0.68	C	T	n.a.	uvr2 uvr3	G1	3	300	transposon	n.a.	n.a.	FALSE
1240	4	3859372	het	0.33	C	T	n.a.	uvr2 uvr3	G1	3	300	transposon	TRUE	n.a.	n.a.
1241	4	4431017	het	0.57	G	A	n.a.	uvr2 uvr3	G1	3	300	transposon	n.a.	n.a.	n.a.
1242	4	4846842	het	0.38	G	A	n.a.	uvr2 uvr3	G1	3	300	transposon	n.a.	n.a.	FALSE
1243	4	6338772	het	0.39	C	T	n.a.	uvr2 uvr3	G1	3	300	intergenic	n.a.	n.a.	n.a.
1244	4	12804197	het	0.57	G	A	n.a.	uvr2 uvr3	G1	3	300	intron	n.a.	n.a.	FALSE
1245	4	18241999	het	0.74	C	T	n.a.	uvr2 uvr3	G1	3	300	exon	n.a.	n.a.	n.a.
1246	5	10711130	het	0.48	G	A	n.a.	uvr2 uvr3	G1	3	300	transposon	n.a.	n.a.	n.a.
1247	5	13390707	het	0.32	A	G	n.a.	uvr2 uvr3	G1	3	300	transposon	n.a.	n.a.	n.a.
1248	5	14575029	het	0.52	G	A	n.a.	uvr2 uvr3	G1	3	300	transposon	n.a.	n.a.	FALSE
1249	5	19610335	het	0.41	C	T	n.a.	uvr2 uvr3	G1	3	300	exon	n.a.	n.a.	FALSE
1250	5	23252641	het	0.57	C	T	n.a.	uvr2 uvr3	G1	3	300	intergenic	n.a.	n.a.	FALSE
1251	5	24048259	het	0.52	C	T	n.a.	uvr2 uvr3	G1	3	300	exon	n.a.	FALSE	n.a.
1252	5	26357476	het	0.32	G	A	n.a.	uvr2 uvr3	G1	3	300	exon	n.a.	n.a.	n.a.
1253	1	3431152	het	0.59	G	A	n.a.	uvr2 uvr3	G1	4	300	intergenic	n.a.	n.a.	n.a.
1254	1	5199535	homo	0.98	C	T	n.a.	uvr2 uvr3	G1	4	300	intron	n.a.	n.a.	n.a.
1255	1	8205815	homo	1	C	T	n.a.	uvr2 uvr3	G1	4	300	intergenic	n.a.	n.a.	n.a.
1256	1	9614986	het	0.45	C	T	n.a.	uvr2 uvr3	G1	4	300	intron	n.a.	n.a.	n.a.
1257	1	13930217	het	0.34	C	T	n.a.	uvr2 uvr3	G1	4	300	transposon	TRUE	n.a.	n.a.
1258	1	16416044	het	0.56	C	T	n.a.	uvr2 uvr3	G1	4	300	intergenic	n.a.	n.a.	FALSE
1259	1	21604977	het	0.59	C	T	n.a.	uvr2 uvr3	G1	4	300	intergenic	FALSE	n.a.	n.a.
1260	1	22169550	het	0.48	G	A	n.a.	uvr2 uvr3	G1	4	300	exon	n.a.	n.a.	n.a.
1261	1	24159604	het	0.55	G	A	n.a.	uvr2 uvr3	G1	4	300	intergenic	n.a.	n.a.	n.a.
1262	1	28840350	het	0.51	C	T	n.a.	uvr2 uvr3	G1	4	300	exon	n.a.	n.a.	FALSE
1263	2	2150298	het	0.48	C	T	n.a.	uvr2 uvr3	G1	4	300	transposon	n.a.	n.a.	n.a.
1264	2	5473302	het	0.5	C	T	n.a.	uvr2 uvr3	G1	4	300	transposon	n.a.	n.a.	n.a.
1265	2	6003027	homo	0.95	C	T	n.a.	uvr2 uvr3	G1	4	300	transposon	n.a.	n.a.	n.a.
1266	2	6521120	homo	1	G	A	n.a.	uvr2 uvr3	G1	4	300	transposon	n.a.	n.a.	n.a.
1267	2	13118961	het	0.4	C	T	n.a.	uvr2 uvr3	G1	4	300	exon	n.a.	n.a.	FALSE
1268	2	16229607	het	0.56	C	T	n.a.	uvr2 uvr3	G1	4	300	intron	n.a.	n.a.	n.a.
1269	3	5171211	het	0.41	G	A	n.a.	uvr2 uvr3	G1	4	300	exon	n.a.	n.a.	n.a.
1270	3	6477684	het	0.52	C	T	n.a.	uvr2 uvr3	G1	4	300	intergenic	n.a.	n.a.	n.a.
1271	3	11674657	het	0.32	G	A	n.a.	uvr2 uvr3	G1	4	300	intergenic	n.a.	TRUE	n.a.
1272	3	12619647	het	0.56	G	A	n.a.	uvr2 uvr3	G1	4	300	transposon	n.a.	n.a.	FALSE
1273	3	12830312	het	0.72	A	T	n.a.	uvr2 uvr3	G1	4	300	transposon	n.a.	n.a.	n.a.
1274	3	13537754	homo	1	C	T	n.a.	uvr2 uvr3	G1	4	300	pseudogene	n.a.	n.a.	n.a.
1275	3	14372631	het	0.41	G	A	n.a.	uvr2 uvr3	G1	4	300	transposon	TRUE	n.a.	n.a.
1276	4	3284066	het	0.46	C	T	n.a.	uvr2 uvr3	G1	4	300	transposon	n.a.	n.a.	TRUE
1277	4	3332302	het	0.53	C	T	n.a.	uvr2 uvr3	G1	4	300	intergenic	n.a.	TRUE	n.a.
1278	4	3332303	het	0.54	C	T	n.a.	uvr2 uvr3	G1	4	300	intergenic	TRUE	n.a.	n.a.
1279	4	7524555	het	0.56	G	A	n.a.	uvr2 uvr3	G1	4	300	intergenic	n.a.	n.a.	FALSE
1280	4	8213676	het	0.48	A	T	n.a.	uvr2 uvr3	G1	4	300	intergenic	n.a.	n.a.	n.a.
1281	4	14960949	het	0.6	C	T	n.a.	uvr2 uvr3	G1	4	300	exon	n.a.	n.a.	FALSE
1282	5	1574944	het	0.59	C	T	n.a.	uvr2 uvr3	G1	4	300	intergenic	n.a.	n.a.	n.a.
1283	5	8171398	het	0.51	A	G	n.a.	uvr2 uvr3	G1	4	300	intergenic	n.a.	n.a.	n.a.
1284	5	10511152	het	0.5	C	T	n.a.	uvr2 uvr3	G1	4	300	intergenic	n.a.	n.a.	n.a.
1285	5	10584619	het	0.56	G	A	n.a.	uvr2 uvr3	G1	4	300	transposon	n.a.	n.a.	n.a.
1286	5	14056674	het	0.52	G	A	n.a.	uvr2 uvr3	G1	4	300	exon	n.a.	n.a.	n.a.
1287	5	14759449	het	0.51	G	A	n.a.	uvr2 uvr3	G1	4	300	intergenic	n.a.	n.a.	n.a.
1288	5	16544281	het	0.49	C	T	n.a.	uvr2 uvr3	G1	4	300	intergenic	n.a.	n.a.	n.a.
1289	5	16740895	het	0.52	C	T	n.a.	uvr2 uvr3	G1	4	300	exon	n.a.	n.a.	n.a.
1290	5	16823519	het	0.46	G	A	n.a.	uvr2 uvr3	G1	4	300	intron	n.a.	n.a.	n.a.
1291	5	18090007	het	0.32	G	A	n.a.	uvr2 uvr3	G1	4	300	exon	n.a.	n.a.	FALSE
1292	5	19192073	het	0.5	C	T	n.a.	uvr2 uvr3	G1	4	300	intron	n.a.	n.a.	n.a.
1293	5	22689253	het	0.55	C	T	n.a.	uvr2 uvr3	G1	4	300	exon	n.a.	n.a.	n.a.
1294	5	25331254	het	0.55	C	T	n.a.	uvr2 uvr3	G1	4	300	intergenic	n.a.	n.a.	FALSE
1295	1	331335	het	0.53	G	A	n.a.	uvr2 uvr3	G1	5	300	exon	n.a.	n.a.	n.a.
1296	1	857722	het	0.52	C	T	n.a.	uvr2 uvr3	G1	5	300	exon	FALSE	n.a.	n.a.
1297	1	8792929	het	0.48	C	T	n.a.	uvr2 uvr3	G1	5	300	transposon	n.a.	n.a.	n.a.
1298	1	13245191	het	0.43	C	T	n.a.	uvr2 uvr3	G1	5	300	transposon	n.a.	n.a.	n.a.
1299	1	16021592	het	0.51	G	A	n.a.	uvr2 uvr3	G1	5	300	intergenic	n.a.	n.a.	n.a.
1300	1	18100414	het	0.56	C	T	n.a.	uvr2 uvr3	G1	5	300	exon	n.a.	n.a.	FALSE
1301	1	18396906	het	0.58	C	T	n.a.	uvr2 uvr3	G1	5	300	transposon	n.a.	n.a.	n.a.
1302	1	18668149	het	0.64	G	A	n.a.	uvr2 uvr3	G1	5	300	intergenic	n.a.	n.a.	n.a.
1303	1	30019474	het	0.46	G	A	n.a.	uvr2 uvr3	G1	5	300	intergenic	n.a.	n.a.	FALSE
1304	2	2954958	homo	1	G	A	n.a.	uvr2 uvr3	G1	5	300	transposon	n.a.	n.a.	n.a.
1305	2	3163966	homo	1	C	T	n.a.	uvr2 uvr3	G1	5	300	transposon	n.a.	n.a.	FALSE
1306	2	6091611	homo	1	C	T	n.a.	uvr2 uvr3	G1	5	300	intergenic	n.a.	n.a.	TRUE
1307	2	8945023	het	0.35	G	A	n.a.	uvr2 uvr3	G1	5	300	exon	n.a.	n.a.	n.a.
1308	2	14357791	homo	1	C	T	n.a.	uvr2 uvr3	G1	5	300	intron	FALSE	n.a.	n.a.
1309	2	17339245	homo	1	G	A	n.a.	uvr2 uvr3	G1	5	300	transposon	n.a.	n.a.	n.a.
1310	3	809942	homo	1	C	T	n.a.	uvr2 uvr3	G1	5	300	exon	n.a.	n.a.	n.a.
1311	3	6619437	het	0.37	G	A	n.a.	uvr2 uvr3	G1	5	300	intron	FALSE	n.a.	n.a.
1312	3	10278404	homo	0.97	G	A	n.a.	uvr2 uvr3	G1	5	300	intron	n.a.	n.a.	n.a.
1313	3	11578275	homo	0.98	C	T	n.a.	uvr2 uvr3	G1	5	300	intron	n.a.	n.a.	n.a.
1314	3	11763498	homo	0.98	G	A	n.a.	uvr2 uvr3	G1	5	300	transposon	n.a.	n.a.	n.a.
1315	3	11823803	homo	0.98	C	T	n.a.	uvr2 uvr3	G1	5	300	transposon	n.a.	n.a.	n.a.
1316	3	14371824	het	0.34	A	T	n.a.	uvr2 uvr3	G1	5	300	transposon	n.a.	n.a.	n.a.
1317	3	14371825	het	0.33	G	A	n.a.	uvr2 uvr3	G1	5	300	transposon	n.a.	n.a.	FALSE
1318	3	15963448	homo	1	G	A	n.a.	uvr2 uvr3	G1	5	300	transposon	n.a.	n.a.	n.a.
1319	3	16202491	homo	1	G	A	n.a.	uvr2 uvr3	G1	5	300	intergenic	n.a.	n.a.	n.a.
1320	4	3861333	het	0.57	T	C	n.a.	uvr2 uvr3	G1	5	300	intergenic	n.a.	n.a.	n.a.
1321	4	7362390	het	0.44	G	A	n.a.	uvr2 uvr3	G1	5	300	transposon	n.a.	n.a.	n.a.
1322	4	8976726	het	0.61	C	T	n.a.	uvr2 uvr3	G1	5	300	exon	n.a.	n.a.	n.a.
1323	4	10915780	het	0.54	G	A	n.a.	uvr2 uvr3	G1	5	300	intron	n.a.	n.a.	n.a.
1324	5	685209	homo	1	G	A	n.a.	uvr2 uvr3	G1	5	300	intron	n.a.	n.a.	n.a.
1325	5	2975552	het	0.48	C	T	n.a.	uvr2 uvr3	G1	5	300	exon	n.a.	n.a.	n.a.
1326	5	3087126	het	0.48	G	A	n.a.	uvr2 uvr3	G1	5	300	exon	n.a.	n.a.	n.a.
1327	5	11482922	het	0.56	G	A	n.a.	uvr2 uvr3	G1	5	300	transposon	n.a.	n.a.	n.a.
1328	5	11697793	het	0.43	G	A	n.a.	uvr2 uvr3	G1	5	300	transposon	n.a.	n.a.	n.a.
1329	5	12429853	het	0.35	G	A	n.a.	uvr2 uvr3	G1	5	300	transposon	n.a.	n.a.	n.a.
1330	5	12748598	het	0.43	C	A	n.a.	uvr2 uvr3	G1	5	300	transposon	n.a.	n.a.	n.a.
1331	5	14524346	het	0.36	G	A	n.a.	uvr2 uvr3	G1	5	300	transposon	n.a.	n.a.	n.a.
1332	5	14847686	het	0.57	G	A	n.a.	uvr2 uvr3	G1	5	300	transposon	n.a.	n.a.	n.a.
1333	5	17260103	het	0.45	C	T	n.a.	uvr2 uvr3	G1	5	300	exon	n.a.	n.a.	n.a.
1334	5	19617099	het	0.4	G	A	n.a.	uvr2 uvr3	G1	5	300	exon	n.a.	n.a.	n.a.
1335	5	25669823	het	0.51	G	A	n.a.	uvr2 uvr3	G1	5	300	intron	n.a.	n.a.	n.a.
1336	5	26165968	het	0.62	G	A	n.a.	uvr2 uvr3	G1	5	300	intron	n.a.	FALSE	n.a.
1337	1	13608960	het	0.52	G	A	n.a.	uvr2 uvr3	G2	1	0	intergenic	n.a.	n.a.	n.a.
1338	3	15390758	het	0.44	C	T	n.a.	uvr2 uvr3	G2	1	0	transposon	n.a.	n.a.	FALSE
1339	3	23293025	het	0.5	T	G	n.a.	uvr2 uvr3	G2	1	0	intergenic	n.a.	n.a.	n.a.
1340	5	3530138	homo	1	G	A	n.a.	uvr2 uvr3	G2	1	0	intergenic	n.a.	n.a.	n.a.
1341	1	17670111	homo	1	C	A	n.a.	uvr2 uvr3	G2	2	0	intergenic	n.a.	TRUE	n.a.
1342	2	1359690	het	0.3	C	T	n.a.	uvr2 uvr3	G2	2	0	intergenic	n.a.	FALSE	n.a.
1343	3	21017576	het	0.45	A	G	n.a.	uvr2 uvr3	G2	4	0	transposon	n.a.	n.a.	n.a.
1344	4	11507922	het	0.54	A	T	n.a.	uvr2 uvr3	G2	4	0	transposon	n.a.	n.a.	n.a.
1345	1	479221	het	0.45	C	T	n.a.	uvr2 uvr3	G2	1	300	intergenic	n.a.	n.a.	n.a.
1346	1	1345006	het	0.37	C	T	n.a.	uvr2 uvr3	G2	1	300	intergenic	n.a.	n.a.	n.a.
1347	1	5215909	het	0.48	G	A	n.a.	uvr2 uvr3	G2	1	300	exon	n.a.	n.a.	n.a.
1348	1	6705856	het	0.63	G	A	n.a.	uvr2 uvr3	G2	1	300	transposon	n.a.	n.a.	n.a.
1349	1	7801849	het	0.46	C	T	n.a.	uvr2 uvr3	G2	1	300	exon	n.a.	n.a.	n.a.
1350	1	8540110	het	0.43	G	A	n.a.	uvr2 uvr3	G2	1	300	intergenic	n.a.	n.a.	n.a.
1351	1	10217118	het	0.45	G	A	n.a.	uvr2 uvr3	G2	1	300	intron	n.a.	n.a.	n.a.
1352	1	10619278	het	0.39	C	T	n.a.	uvr2 uvr3	G2	1	300	exon	n.a.	n.a.	n.a.
1353	1	12628568	het	0.44	G	A	n.a.	uvr2 uvr3	G2	1	300	transposon	n.a.	n.a.	n.a.
1354	1	16036378	homo	0.97	G	A	n.a.	uvr2 uvr3	G2	1	300	transposon	TRUE	n.a.	n.a.
1355	1	16852054	homo	0.97	G	A	n.a.	uvr2 uvr3	G2	1	300	intergenic	n.a.	n.a.	n.a.
1356	1	17575856	homo	1	G	A	n.a.	uvr2 uvr3	G2	1	300	exon	n.a.	n.a.	n.a.
1357	1	17709572	homo	1	G	A	n.a.	uvr2 uvr3	G2	1	300	transposon	n.a.	n.a.	n.a.
1358	1	19221504	homo	1	C	T	n.a.	uvr2 uvr3	G2	1	300	exon	n.a.	n.a.	n.a.
1359	1	19982289	homo	0.93	G	A	n.a.	uvr2 uvr3	G2	1	300	intron	n.a.	n.a.	n.a.
1360	1	21717549	het	0.46	G	A	n.a.	uvr2 uvr3	G2	1	300	intergenic	n.a.	n.a.	n.a.
1361	1	22026610	het	0.48	G	A	n.a.	uvr2 uvr3	G2	1	300	exon	n.a.	n.a.	FALSE
1362	1	22226677	het	0.45	G	A	n.a.	uvr2 uvr3	G2	1	300	intergenic	n.a.	n.a.	n.a.
1363	1	22265739	homo	0.95	G	A	n.a.	uvr2 uvr3	G2	1	300	exon	n.a.	n.a.	n.a.
1364	1	23992337	het	0.65	G	A	n.a.	uvr2 uvr3	G2	1	300	intergenic	n.a.	n.a.	n.a.
1365	1	24454499	homo	1	G	A	n.a.	uvr2 uvr3	G2	1	300	intergenic	n.a.	n.a.	n.a.
1366	1	24926082	het	0.6	G	A	n.a.	uvr2 uvr3	G2	1	300	intron	n.a.	n.a.	n.a.
1367	1	27439325	het	0.56	G	A	n.a.	uvr2 uvr3	G2	1	300	intergenic	n.a.	n.a.	n.a.
1368	1	28084275	het	0.44	G	A	n.a.	uvr2 uvr3	G2	1	300	intergenic	n.a.	n.a.	n.a.
1369	1	28991560	het	0.51	C	T	n.a.	uvr2 uvr3	G2	1	300	intergenic	n.a.	n.a.	n.a.
1370	2	1352928	het	0.48	C	T	n.a.	uvr2 uvr3	G2	1	300	exon	n.a.	n.a.	n.a.
1371	2	1713453	het	0.48	C	T	n.a.	uvr2 uvr3	G2	1	300	exon	TRUE	n.a.	n.a.
1372	2	2693159	homo	1	C	T	n.a.	uvr2 uvr3	G2	1	300	transposon	n.a.	TRUE	n.a.
1373	2	2827309	homo	1	G	A	n.a.	uvr2 uvr3	G2	1	300	intergenic	n.a.	n.a.	n.a.
1374	2	3085490	het	0.57	C	T	n.a.	uvr2 uvr3	G2	1	300	transposon	n.a.	n.a.	n.a.
1375	2	4671777	homo	1	C	T	n.a.	uvr2 uvr3	G2	1	300	transposon	n.a.	n.a.	FALSE
1376	2	5418618	het	0.69	C	T	n.a.	uvr2 uvr3	G2	1	300	pseudogene	n.a.	n.a.	n.a.
1377	2	6105940	het	0.63	C	T	n.a.	uvr2 uvr3	G2	1	300	transposon	n.a.	TRUE	n.a.
1378	2	6177300	het	0.55	G	A	n.a.	uvr2 uvr3	G2	1	300	transposon	n.a.	n.a.	FALSE
1379	2	6529581	het	0.42	A	G	n.a.	uvr2 uvr3	G2	1	300	transposon	n.a.	n.a.	n.a.
1380	2	6941233	het	0.57	C	T	n.a.	uvr2 uvr3	G2	1	300	transposon	n.a.	n.a.	n.a.
1381	2	7192972	het	0.45	G	A	n.a.	uvr2 uvr3	G2	1	300	intergenic	n.a.	n.a.	FALSE
1382	2	7227600	het	0.48	C	T	n.a.	uvr2 uvr3	G2	1	300	transposon	n.a.	TRUE	n.a.
1383	2	8018117	het	0.54	G	A	n.a.	uvr2 uvr3	G2	1	300	intergenic	n.a.	n.a.	FALSE
1384	2	8052558	het	0.56	C	T	n.a.	uvr2 uvr3	G2	1	300	transposon	n.a.	n.a.	FALSE
1385	2	11717804	het	0.4	C	T	n.a.	uvr2 uvr3	G2	1	300	intergenic	n.a.	n.a.	FALSE
1386	2	16828685	homo	1	T	G	n.a.	uvr2 uvr3	G2	1	300	intergenic	n.a.	n.a.	n.a.
1387	2	17628039	het	0.44	G	A	n.a.	uvr2 uvr3	G2	1	300	exon	n.a.	n.a.	n.a.
1388	3	1960705	het	0.35	C	T	n.a.	uvr2 uvr3	G2	1	300	transposon	n.a.	n.a.	n.a.
1389	3	4850676	het	0.6	C	T	n.a.	uvr2 uvr3	G2	1	300	exon	n.a.	n.a.	FALSE
1390	3	5602694	het	0.52	C	T	n.a.	uvr2 uvr3	G2	1	300	exon	n.a.	n.a.	n.a.
1391	3	8291280	het	0.52	C	T	n.a.	uvr2 uvr3	G2	1	300	intergenic	n.a.	n.a.	n.a.
1392	3	9070360	het	0.56	C	T	n.a.	uvr2 uvr3	G2	1	300	intron	n.a.	n.a.	n.a.
1393	3	9363000	het	0.49	A	G	n.a.	uvr2 uvr3	G2	1	300	transposon	n.a.	n.a.	n.a.
1394	3	10403130	het	0.38	C	T	n.a.	uvr2 uvr3	G2	1	300	exon	TRUE	n.a.	n.a.
1395	3	11254050	het	0.54	C	T	n.a.	uvr2 uvr3	G2	1	300	intron	n.a.	n.a.	n.a.
1396	3	11578807	het	0.5	C	T	n.a.	uvr2 uvr3	G2	1	300	exon	n.a.	TRUE	n.a.
1397	3	11834038	het	0.37	G	A	n.a.	uvr2 uvr3	G2	1	300	intron	n.a.	TRUE	n.a.
1398	3	12504483	het	0.45	C	T	n.a.	uvr2 uvr3	G2	1	300	transposon	n.a.	n.a.	n.a.
1399	3	14035863	homo	0.97	G	A	n.a.	uvr2 uvr3	G2	1	300	transposon	n.a.	n.a.	n.a.
1400	3	14043418	homo	0.97	G	A	n.a.	uvr2 uvr3	G2	1	300	transposon	n.a.	n.a.	TRUE
1401	3	14097717	het	0.41	C	T	n.a.	uvr2 uvr3	G2	1	300	transposon	n.a.	n.a.	n.a.
1402	3	14376643	homo	1	G	C	n.a.	uvr2 uvr3	G2	1	300	transposon	n.a.	n.a.	FALSE
1403	3	14846296	homo	0.9	C	T	n.a.	uvr2 uvr3	G2	1	300	transposon	n.a.	n.a.	n.a.
1404	3	16345777	homo	1	G	A	n.a.	uvr2 uvr3	G2	1	300	exon	n.a.	n.a.	n.a.
1405	3	16622541	het	0.65	C	T	n.a.	uvr2 uvr3	G2	1	300	exon	n.a.	n.a.	FALSE
1406	3	22720273	het	0.41	C	T	n.a.	uvr2 uvr3	G2	1	300	exon	n.a.	n.a.	n.a.
1407	3	23288169	het	0.51	G	A	n.a.	uvr2 uvr3	G2	1	300	intron	n.a.	n.a.	n.a.
1408	4	1266063	het	0.56	C	T	n.a.	uvr2 uvr3	G2	1	300	exon	n.a.	n.a.	n.a.
1409	4	1557141	het	0.33	G	A	n.a.	uvr2 uvr3	G2	1	300	exon	n.a.	FALSE	n.a.
1410	4	1631194	het	0.57	C	T	n.a.	uvr2 uvr3	G2	1	300	transposon	n.a.	n.a.	n.a.
1411	4	1665187	het	0.61	G	A	n.a.	uvr2 uvr3	G2	1	300	transposon	n.a.	n.a.	n.a.
1412	4	1693675	het	0.42	T	C	n.a.	uvr2 uvr3	G2	1	300	transposon	n.a.	n.a.	n.a.
1413	4	1761725	het	0.38	C	T	n.a.	uvr2 uvr3	G2	1	300	intergenic	n.a.	n.a.	FALSE
1414	4	2076309	het	0.59	G	A	n.a.	uvr2 uvr3	G2	1	300	intergenic	n.a.	n.a.	n.a.
1415	4	2283716	het	0.58	C	T	n.a.	uvr2 uvr3	G2	1	300	transposon	n.a.	n.a.	TRUE
1416	4	2698528	het	0.535714	G	A	n.a.	uvr2 uvr3	G2	1	300	transposon	n.a.	n.a.	n.a.
1417	4	3520750	het	0.6	G	A	n.a.	uvr2 uvr3	G2	1	300	transposon	n.a.	n.a.	n.a.
1418	4	3645080	het	0.55	C	T	n.a.	uvr2 uvr3	G2	1	300	transposon	n.a.	n.a.	n.a.
1419	4	3813447	het	0.53	C	T	n.a.	uvr2 uvr3	G2	1	300	transposon	n.a.	n.a.	n.a.
1420	4	4396098	het	0.45	G	A	n.a.	uvr2 uvr3	G2	1	300	transposon	n.a.	n.a.	n.a.
1421	4	4396099	het	0.45	G	A	n.a.	uvr2 uvr3	G2	1	300	transposon	n.a.	n.a.	n.a.
1422	4	4637818	het	0.65	C	T	n.a.	uvr2 uvr3	G2	1	300	transposon	n.a.	n.a.	FALSE
1423	4	4814840	het	0.48	C	T	n.a.	uvr2 uvr3	G2	1	300	transposon	n.a.	n.a.	n.a.
1424	4	4901227	het	0.69	C	T	n.a.	uvr2 uvr3	G2	1	300	transposon	n.a.	n.a.	n.a.
1425	4	6373510	het	0.59	G	A	n.a.	uvr2 uvr3	G2	1	300	exon	n.a.	n.a.	FALSE
1426	4	6501531	het	0.56	G	A	n.a.	uvr2 uvr3	G2	1	300	exon	n.a.	n.a.	n.a.
1427	4	7682886	het	0.54	G	A	n.a.	uvr2 uvr3	G2	1	300	transposon	n.a.	n.a.	n.a.
1428	4	13058574	het	0.4	G	A	n.a.	uvr2 uvr3	G2	1	300	exon	n.a.	n.a.	n.a.
1429	4	17792884	het	0.5	A	T	n.a.	uvr2 uvr3	G2	1	300	intergenic	n.a.	n.a.	n.a.
1430	5	1762751	het	0.34	C	T	n.a.	uvr2 uvr3	G2	1	300	exon	n.a.	n.a.	n.a.
1431	5	2546698	het	0.49	G	A	n.a.	uvr2 uvr3	G2	1	300	exon	n.a.	n.a.	n.a.
1432	5	3906205	het	0.41	G	A	n.a.	uvr2 uvr3	G2	1	300	transposon	n.a.	TRUE	n.a.
1433	5	5787758	het	0.55	C	T	n.a.	uvr2 uvr3	G2	1	300	exon	n.a.	n.a.	n.a.
1434	5	6405820	homo	1	G	A	n.a.	uvr2 uvr3	G2	1	300	transposon	n.a.	n.a.	TRUE
1435	5	9114665	het	0.46	G	A	n.a.	uvr2 uvr3	G2	1	300	intergenic	n.a.	n.a.	n.a.
1436	5	9570066	het	0.55	C	T	n.a.	uvr2 uvr3	G2	1	300	transposon	n.a.	n.a.	n.a.
1437	5	11115179	het	0.59	C	T	n.a.	uvr2 uvr3	G2	1	300	transposon	n.a.	n.a.	n.a.
1438	5	11115180	het	0.58	T	A	n.a.	uvr2 uvr3	G2	1	300	transposon	n.a.	n.a.	n.a.
1439	5	11436664	het	0.42	C	T	n.a.	uvr2 uvr3	G2	1	300	transposon	TRUE	n.a.	n.a.
1440	5	11580370	het	0.489362	G	A	n.a.	uvr2 uvr3	G2	1	300	transposon	n.a.	n.a.	n.a.
1441	5	11663122	het	0.38	C	T	n.a.	uvr2 uvr3	G2	1	300	transposon	n.a.	n.a.	n.a.
1442	5	12164162	homo	1	T	A	n.a.	uvr2 uvr3	G2	1	300	transposon	n.a.	n.a.	n.a.
1443	5	12205700	het	0.42	G	A	n.a.	uvr2 uvr3	G2	1	300	transposon	n.a.	n.a.	n.a.
1444	5	12564006	het	0.46	G	A	n.a.	uvr2 uvr3	G2	1	300	intron	n.a.	n.a.	n.a.
1445	5	13182038	homo	0.97	G	A	n.a.	uvr2 uvr3	G2	1	300	transposon	n.a.	n.a.	n.a.
1446	5	13483503	het	0.37	G	A	n.a.	uvr2 uvr3	G2	1	300	intergenic	n.a.	n.a.	n.a.
1447	5	15205692	homo	0.96	G	A	n.a.	uvr2 uvr3	G2	1	300	transposon	n.a.	n.a.	n.a.
1448	5	17406861	homo	1	G	A	n.a.	uvr2 uvr3	G2	1	300	transposon	n.a.	n.a.	n.a.
1449	5	17442904	het	0.59	G	A	n.a.	uvr2 uvr3	G2	1	300	transposon	n.a.	n.a.	n.a.
1450	5	18297419	homo	0.94	G	A	n.a.	uvr2 uvr3	G2	1	300	exon	n.a.	n.a.	n.a.
1451	5	20707175	het	0.54	G	A	n.a.	uvr2 uvr3	G2	1	300	intergenic	n.a.	n.a.	n.a.
1452	5	24215386	homo	1	G	A	n.a.	uvr2 uvr3	G2	1	300	exon	n.a.	n.a.	n.a.
1453	5	24351451	het	0.55	C	T	n.a.	uvr2 uvr3	G2	1	300	intergenic	n.a.	n.a.	FALSE
1454	5	25432907	het	0.57	G	A	n.a.	uvr2 uvr3	G2	1	300	intergenic	n.a.	n.a.	n.a.
1455	5	25486694	het	0.49	T	A	n.a.	uvr2 uvr3	G2	1	300	intergenic	n.a.	n.a.	n.a.
1456	5	25530945	het	0.45	C	T	n.a.	uvr2 uvr3	G2	1	300	transposon	n.a.	n.a.	n.a.
1457	5	26366433	het	0.45	G	A	n.a.	uvr2 uvr3	G2	1	300	intergenic	n.a.	n.a.	n.a.
1458	1	9107	het	0.62	G	A	n.a.	uvr2 uvr3	G2	2	300	intergenic	n.a.	n.a.	n.a.
1459	1	1444934	het	0.56	G	A	n.a.	uvr2 uvr3	G2	2	300	intergenic	n.a.	n.a.	n.a.
1460	1	4084437	het	0.41	G	A	n.a.	uvr2 uvr3	G2	2	300	intron	n.a.	n.a.	n.a.
1461	1	4996305	het	0.41	C	T	n.a.	uvr2 uvr3	G2	2	300	intergenic	n.a.	n.a.	n.a.
1462	1	5686070	het	0.48	G	A	n.a.	uvr2 uvr3	G2	2	300	exon	n.a.	n.a.	n.a.
1463	1	12080273	het	0.48	C	T	n.a.	uvr2 uvr3	G2	2	300	transposon	n.a.	n.a.	FALSE
1464	1	13833256	homo	1	C	T	n.a.	uvr2 uvr3	G2	2	300	transposon	n.a.	n.a.	TRUE
1465	1	14127420	homo	1	C	T	n.a.	uvr2 uvr3	G2	2	300	transposon	n.a.	n.a.	FALSE
1466	1	16391388	homo	1	C	T	n.a.	uvr2 uvr3	G2	2	300	transposon	n.a.	n.a.	FALSE
1467	1	16890536	homo	1	C	T	n.a.	uvr2 uvr3	G2	2	300	transposon	n.a.	n.a.	n.a.
1468	1	18160465	homo	1	G	A	n.a.	uvr2 uvr3	G2	2	300	transposon	n.a.	n.a.	n.a.
1469	1	23214378	het	0.63	C	T	n.a.	uvr2 uvr3	G2	2	300	transposon	n.a.	n.a.	n.a.
1470	1	24652276	het	0.46	A	G	n.a.	uvr2 uvr3	G2	2	300	intergenic	n.a.	n.a.	n.a.
1471	1	24997903	het	0.35	C	T	TRUE	uvr2 uvr3	G2	2	300	exon	n.a.	n.a.	n.a.
1472	1	25447420	het	0.41	A	T	n.a.	uvr2 uvr3	G2	2	300	intergenic	n.a.	n.a.	n.a.
1473	1	25714064	het	0.46	C	T	n.a.	uvr2 uvr3	G2	2	300	exon	n.a.	n.a.	FALSE
1474	1	25801545	het	0.33	C	T	n.a.	uvr2 uvr3	G2	2	300	intergenic	n.a.	n.a.	FALSE
1475	1	26871184	het	0.41	C	T	n.a.	uvr2 uvr3	G2	2	300	exon	n.a.	n.a.	n.a.
1476	1	26968622	het	0.62	A	G	n.a.	uvr2 uvr3	G2	2	300	intron	n.a.	n.a.	n.a.
1477	1	28535361	het	0.51	C	T	n.a.	uvr2 uvr3	G2	2	300	intron	n.a.	n.a.	n.a.
1478	2	1398560	het	0.41	G	A	n.a.	uvr2 uvr3	G2	2	300	transposon	n.a.	n.a.	n.a.
1479	2	1461006	homo	1	C	T	n.a.	uvr2 uvr3	G2	2	300	transposon	n.a.	n.a.	n.a.
1480	2	3030087	het	0.39	C	T	n.a.	uvr2 uvr3	G2	2	300	intergenic	n.a.	n.a.	TRUE
1481	2	3264936	het	0.32	G	A	n.a.	uvr2 uvr3	G2	2	300	intergenic	n.a.	n.a.	n.a.
1482	2	4187571	homo	1	C	T	n.a.	uvr2 uvr3	G2	2	300	transposon	n.a.	n.a.	FALSE
1483	2	4297246	het	0.55	G	A	n.a.	uvr2 uvr3	G2	2	300	transposon	n.a.	n.a.	n.a.
1484	2	5157245	het	0.5	C	T	n.a.	uvr2 uvr3	G2	2	300	transposon	n.a.	n.a.	n.a.
1485	2	6110818	het	0.37	A	C	n.a.	uvr2 uvr3	G2	2	300	transposon	n.a.	n.a.	n.a.
1486	2	9775591	het	0.33	C	A	n.a.	uvr2 uvr3	G2	2	300	exon	n.a.	n.a.	FALSE
1487	2	15633522	het	0.5	G	A	n.a.	uvr2 uvr3	G2	2	300	intergenic	n.a.	n.a.	n.a.
1488	2	16069689	het	0.4	C	T	n.a.	uvr2 uvr3	G2	2	300	exon	n.a.	n.a.	n.a.
1489	3	637655	homo	1	C	T	n.a.	uvr2 uvr3	G2	2	300	intergenic	FALSE	n.a.	n.a.
1490	3	1653175	het	0.46	G	A	n.a.	uvr2 uvr3	G2	2	300	intergenic	n.a.	n.a.	n.a.
1491	3	3114718	homo	1	T	C	n.a.	uvr2 uvr3	G2	2	300	transposon	n.a.	n.a.	n.a.
1492	3	4732702	homo	0.96	C	T	n.a.	uvr2 uvr3	G2	2	300	intergenic	n.a.	n.a.	FALSE
1493	3	7198609	homo	1	G	A	n.a.	uvr2 uvr3	G2	2	300	exon	n.a.	n.a.	n.a.
1494	3	7600475	homo	1	G	A	n.a.	uvr2 uvr3	G2	2	300	exon	TRUE	n.a.	n.a.
1495	3	11347023	het	0.44	C	T	n.a.	uvr2 uvr3	G2	2	300	transposon	n.a.	n.a.	n.a.
1496	3	11369675	het	0.38	G	A	n.a.	uvr2 uvr3	G2	2	300	intergenic	n.a.	n.a.	n.a.
1497	3	11592994	het	0.43	G	A	n.a.	uvr2 uvr3	G2	2	300	transposon	n.a.	n.a.	FALSE
1498	3	11605823	het	0.51	C	T	n.a.	uvr2 uvr3	G2	2	300	transposon	n.a.	n.a.	n.a.
1499	3	12723597	het	0.46	G	A	n.a.	uvr2 uvr3	G2	2	300	transposon	n.a.	n.a.	TRUE
1500	3	13023745	het	0.42	G	A	n.a.	uvr2 uvr3	G2	2	300	transposon	n.a.	n.a.	FALSE
1501	3	13658075	het	0.73	G	A	n.a.	uvr2 uvr3	G2	2	300	transposon	n.a.	n.a.	n.a.
1502	3	14489638	het	0.61	G	A	n.a.	uvr2 uvr3	G2	2	300	transposon	n.a.	n.a.	FALSE
1503	3	15123881	het	0.45	G	A	n.a.	uvr2 uvr3	G2	2	300	transposon	n.a.	n.a.	n.a.
1504	3	15643041	homo	1	C	T	n.a.	uvr2 uvr3	G2	2	300	transposon	n.a.	n.a.	n.a.
1505	3	15686047	het	0.32	G	A	n.a.	uvr2 uvr3	G2	2	300	transposon	n.a.	n.a.	n.a.
1506	3	15883345	het	0.6	C	T	n.a.	uvr2 uvr3	G2	2	300	intron	n.a.	n.a.	n.a.
1507	3	17273157	homo	1	G	A	n.a.	uvr2 uvr3	G2	2	300	intergenic	n.a.	n.a.	n.a.
1508	3	17305242	homo	1	G	A	n.a.	uvr2 uvr3	G2	2	300	intron	n.a.	FALSE	n.a.
1509	3	21553382	homo	1	G	A	TRUE	uvr2 uvr3	G2	2	300	transposon	n.a.	n.a.	n.a.
1510	3	22634220	homo	1	G	A	n.a.	uvr2 uvr3	G2	2	300	intron	n.a.	n.a.	FALSE
1511	4	524614	het	0.61	G	A	n.a.	uvr2 uvr3	G2	2	300	intergenic	TRUE	n.a.	n.a.
1512	4	3829055	het	0.46	C	T	n.a.	uvr2 uvr3	G2	2	300	intergenic	n.a.	n.a.	TRUE
1513	4	3853949	het	0.48	C	T	n.a.	uvr2 uvr3	G2	2	300	transposon	n.a.	TRUE	n.a.
1514	4	7635522	homo	1	C	T	n.a.	uvr2 uvr3	G2	2	300	intergenic	n.a.	n.a.	n.a.
1515	4	8364486	homo	1	C	T	n.a.	uvr2 uvr3	G2	2	300	exon	n.a.	n.a.	n.a.
1516	4	8680200	homo	1	C	T	n.a.	uvr2 uvr3	G2	2	300	exon	n.a.	n.a.	n.a.
1517	4	9181225	homo	0.97	T	C	n.a.	uvr2 uvr3	G2	2	300	intergenic	n.a.	n.a.	n.a.
1518	4	9506332	het	0.32	C	T	n.a.	uvr2 uvr3	G2	2	300	exon	n.a.	n.a.	FALSE
1519	4	10787870	homo	0.96	G	A	n.a.	uvr2 uvr3	G2	2	300	exon	FALSE	n.a.	n.a.
1520	4	11690596	homo	1	C	T	n.a.	uvr2 uvr3	G2	2	300	pseudogene	n.a.	n.a.	n.a.
1521	4	12884614	het	0.53	C	T	n.a.	uvr2 uvr3	G2	2	300	exon	n.a.	n.a.	FALSE
1522	4	12908167	het	0.57	C	T	n.a.	uvr2 uvr3	G2	2	300	intergenic	n.a.	n.a.	n.a.
1523	4	17018567	homo	1	C	T	n.a.	uvr2 uvr3	G2	2	300	intergenic	n.a.	n.a.	n.a.
1524	5	3429259	homo	1	A	T	n.a.	uvr2 uvr3	G2	2	300	exon	n.a.	n.a.	n.a.
1525	5	3752213	homo	1	G	A	n.a.	uvr2 uvr3	G2	2	300	intergenic	n.a.	n.a.	n.a.
1526	5	4771265	het	0.47	C	T	n.a.	uvr2 uvr3	G2	2	300	exon	n.a.	n.a.	n.a.
1527	5	5491379	het	0.58	C	T	n.a.	uvr2 uvr3	G2	2	300	intron	n.a.	n.a.	n.a.
1528	5	5536496	het	0.52	C	T	n.a.	uvr2 uvr3	G2	2	300	intron	n.a.	n.a.	n.a.
1529	5	6137183	het	0.53	T	C	n.a.	uvr2 uvr3	G2	2	300	intergenic	n.a.	n.a.	n.a.
1530	5	11410454	homo	1	A	G	n.a.	uvr2 uvr3	G2	2	300	transposon	n.a.	n.a.	n.a.
1531	5	12034559	homo	1	C	T	n.a.	uvr2 uvr3	G2	2	300	transposon	n.a.	n.a.	n.a.
1532	5	12098557	homo	1	C	T	n.a.	uvr2 uvr3	G2	2	300	pseudogene	n.a.	n.a.	n.a.
1533	5	12136146	het	0.5	C	T	n.a.	uvr2 uvr3	G2	2	300	transposon	n.a.	n.a.	n.a.
1534	5	12313745	homo	1	G	A	n.a.	uvr2 uvr3	G2	2	300	transposon	n.a.	n.a.	n.a.
1535	5	17128643	het	0.55	G	A	n.a.	uvr2 uvr3	G2	2	300	exon	n.a.	n.a.	n.a.
1536	5	17180396	homo	1	C	T	n.a.	uvr2 uvr3	G2	2	300	exon	n.a.	n.a.	n.a.
1537	5	18540259	het	0.3	T	C	n.a.	uvr2 uvr3	G2	2	300	intergenic	n.a.	n.a.	n.a.
1538	5	19417016	homo	1	G	A	n.a.	uvr2 uvr3	G2	2	300	intergenic	n.a.	n.a.	n.a.
1539	5	21153510	het	0.36	G	A	n.a.	uvr2 uvr3	G2	2	300	exon	n.a.	n.a.	FALSE
1540	5	21370356	het	0.44	G	A	n.a.	uvr2 uvr3	G2	2	300	intergenic	n.a.	n.a.	n.a.
1541	5	22279515	het	0.45	C	T	n.a.	uvr2 uvr3	G2	2	300	intergenic	n.a.	n.a.	n.a.
1542	5	25031159	het	0.55	C	T	n.a.	uvr2 uvr3	G2	2	300	intergenic	n.a.	n.a.	n.a.
1543	1	4360741	het	0.43	G	A	n.a.	uvr2 uvr3	G2	3	300	exon	n.a.	n.a.	n.a.
1544	1	6398548	homo	1	T	A	n.a.	uvr2 uvr3	G2	3	300	intergenic	n.a.	n.a.	n.a.
1545	1	8663278	het	0.52	C	T	n.a.	uvr2 uvr3	G2	3	300	intron	n.a.	n.a.	n.a.
1546	1	8703101	het	0.48	C	T	n.a.	uvr2 uvr3	G2	3	300	exon	n.a.	n.a.	n.a.
1547	1	10644772	het	0.42	G	A	n.a.	uvr2 uvr3	G2	3	300	exon	n.a.	FALSE	n.a.
1548	1	13857657	homo	1	T	G	n.a.	uvr2 uvr3	G2	3	300	transposon	n.a.	n.a.	n.a.
1549	1	15545174	het	0.43	C	T	n.a.	uvr2 uvr3	G2	3	300	transposon	n.a.	n.a.	FALSE
1550	1	15720774	homo	1	G	A	n.a.	uvr2 uvr3	G2	3	300	intergenic	n.a.	n.a.	n.a.
1551	1	16570112	homo	1	G	A	n.a.	uvr2 uvr3	G2	3	300	transposon	n.a.	n.a.	n.a.
1552	1	17746046	het	0.32	G	A	n.a.	uvr2 uvr3	G2	3	300	intron	n.a.	n.a.	FALSE
1553	1	18257080	het	0.46	C	T	n.a.	uvr2 uvr3	G2	3	300	intron	n.a.	n.a.	n.a.
1554	1	21105112	het	0.53	C	T	n.a.	uvr2 uvr3	G2	3	300	transposon	n.a.	n.a.	FALSE
1555	1	21146407	homo	1	C	T	TRUE	uvr2 uvr3	G2	3	300	exon	n.a.	n.a.	n.a.
1556	1	22343831	het	0.52	C	T	n.a.	uvr2 uvr3	G2	3	300	exon	n.a.	n.a.	n.a.
1557	1	24514092	homo	1	G	A	n.a.	uvr2 uvr3	G2	3	300	exon	n.a.	n.a.	n.a.
1558	1	26063270	het	0.33	G	A	n.a.	uvr2 uvr3	G2	3	300	exon	n.a.	n.a.	n.a.
1559	1	26318113	homo	1	G	A	n.a.	uvr2 uvr3	G2	3	300	intron	n.a.	n.a.	FALSE
1560	1	27466851	homo	1	G	A	n.a.	uvr2 uvr3	G2	3	300	intergenic	n.a.	n.a.	FALSE
1561	1	27795424	het	0.35	G	A	n.a.	uvr2 uvr3	G2	3	300	exon	n.a.	n.a.	n.a.
1562	1	28606044	het	0.56	G	A	n.a.	uvr2 uvr3	G2	3	300	intergenic	n.a.	n.a.	n.a.
1563	1	30417542	het	0.61	C	T	n.a.	uvr2 uvr3	G2	3	300	exon	n.a.	n.a.	n.a.
1564	2	2062596	homo	1	G	A	n.a.	uvr2 uvr3	G2	3	300	transposon	n.a.	n.a.	n.a.
1565	2	2062597	homo	1	G	A	n.a.	uvr2 uvr3	G2	3	300	transposon	n.a.	n.a.	n.a.
1566	2	2376910	het	0.5	G	A	n.a.	uvr2 uvr3	G2	3	300	transposon	n.a.	n.a.	FALSE
1567	2	2404590	het	0.63	C	T	n.a.	uvr2 uvr3	G2	3	300	transposon	n.a.	n.a.	n.a.
1568	2	3725408	homo	1	G	A	n.a.	uvr2 uvr3	G2	3	300	transposon	n.a.	n.a.	FALSE
1569	2	4374851	het	0.3	C	T	n.a.	uvr2 uvr3	G2	3	300	transposon	n.a.	n.a.	n.a.
1570	2	5771585	het	0.36	G	A	n.a.	uvr2 uvr3	G2	3	300	intron	n.a.	n.a.	FALSE
1571	2	9505296	het	0.38	G	A	n.a.	uvr2 uvr3	G2	3	300	exon	n.a.	FALSE	n.a.
1572	2	12223436	het	0.52	C	T	n.a.	uvr2 uvr3	G2	3	300	exon	n.a.	n.a.	FALSE
1573	2	14032628	het	0.32	G	A	n.a.	uvr2 uvr3	G2	3	300	exon	n.a.	n.a.	FALSE
1574	2	15736690	het	0.58	C	T	n.a.	uvr2 uvr3	G2	3	300	intergenic	n.a.	n.a.	FALSE
1575	2	16344434	het	0.39	G	A	n.a.	uvr2 uvr3	G2	3	300	transposon	FALSE	n.a.	n.a.
1576	2	16928763	het	0.62	C	T	n.a.	uvr2 uvr3	G2	3	300	intergenic	n.a.	n.a.	n.a.
1577	2	17143166	het	0.36	C	T	n.a.	uvr2 uvr3	G2	3	300	intergenic	n.a.	n.a.	n.a.
1578	2	17601560	het	0.52	G	A	n.a.	uvr2 uvr3	G2	3	300	exon	n.a.	n.a.	n.a.
1579	2	18617699	het	0.45	A	T	n.a.	uvr2 uvr3	G2	3	300	intergenic	n.a.	n.a.	n.a.
1580	2	19249961	het	0.58	C	T	n.a.	uvr2 uvr3	G2	3	300	intergenic	n.a.	n.a.	n.a.
1581	2	19460118	het	0.57	C	T	n.a.	uvr2 uvr3	G2	3	300	exon	n.a.	FALSE	n.a.
1582	3	4204297	homo	0.96	C	T	n.a.	uvr2 uvr3	G2	3	300	intron	n.a.	n.a.	FALSE
1583	3	5985325	het	0.48	G	A	n.a.	uvr2 uvr3	G2	3	300	exon	n.a.	n.a.	n.a.
1584	3	7261228	het	0.6	G	A	n.a.	uvr2 uvr3	G2	3	300	exon	n.a.	n.a.	FALSE
1585	3	7580261	het	0.52	C	T	n.a.	uvr2 uvr3	G2	3	300	intergenic	n.a.	n.a.	n.a.
1586	3	8946898	het	0.62	G	A	n.a.	uvr2 uvr3	G2	3	300	intron	n.a.	FALSE	n.a.
1587	3	9979750	het	0.31	C	T	n.a.	uvr2 uvr3	G2	3	300	intergenic	n.a.	n.a.	n.a.
1588	3	11806504	het	0.31	G	A	n.a.	uvr2 uvr3	G2	3	300	transposon	n.a.	n.a.	n.a.
1589	3	11882419	het	0.36	G	A	n.a.	uvr2 uvr3	G2	3	300	intron	TRUE	n.a.	n.a.
1590	3	14916898	het	0.3	C	T	n.a.	uvr2 uvr3	G2	3	300	transposon	n.a.	FALSE	n.a.
1591	3	15995325	het	0.5	T	C	n.a.	uvr2 uvr3	G2	3	300	intron	n.a.	n.a.	n.a.
1592	3	16364671	homo	1	G	A	n.a.	uvr2 uvr3	G2	3	300	intergenic	n.a.	n.a.	n.a.
1593	3	16387920	het	0.35	C	T	n.a.	uvr2 uvr3	G2	3	300	exon	n.a.	FALSE	n.a.
1594	3	17753399	homo	1	C	T	n.a.	uvr2 uvr3	G2	3	300	exon	n.a.	n.a.	n.a.
1595	3	18634544	het	0.56	C	T	n.a.	uvr2 uvr3	G2	3	300	intergenic	n.a.	n.a.	n.a.
1596	3	18849116	het	0.54	G	A	n.a.	uvr2 uvr3	G2	3	300	intron	n.a.	n.a.	n.a.
1597	3	20589036	het	0.46	G	A	n.a.	uvr2 uvr3	G2	3	300	intergenic	n.a.	n.a.	n.a.
1598	3	22532959	het	0.37	G	A	n.a.	uvr2 uvr3	G2	3	300	intron	n.a.	n.a.	FALSE
1599	3	22838343	het	0.5	C	T	n.a.	uvr2 uvr3	G2	3	300	exon	n.a.	n.a.	n.a.
1600	4	336413	het	0.61	G	A	n.a.	uvr2 uvr3	G2	3	300	intergenic	n.a.	n.a.	n.a.
1601	4	609999	het	0.57	C	T	n.a.	uvr2 uvr3	G2	3	300	intron	n.a.	n.a.	FALSE
1602	4	869672	het	0.5	A	G	n.a.	uvr2 uvr3	G2	3	300	intergenic	n.a.	n.a.	n.a.
1603	4	2615872	het	0.39	C	T	n.a.	uvr2 uvr3	G2	3	300	transposon	n.a.	n.a.	n.a.
1604	4	2627487	het	0.6	G	A	n.a.	uvr2 uvr3	G2	3	300	exon	n.a.	n.a.	n.a.
1605	4	3269878	het	0.38	C	T	n.a.	uvr2 uvr3	G2	3	300	transposon	TRUE	n.a.	n.a.
1606	4	4245710	het	0.43	C	T	n.a.	uvr2 uvr3	G2	3	300	transposon	n.a.	n.a.	n.a.
1607	4	4622359	het	0.54	C	T	n.a.	uvr2 uvr3	G2	3	300	transposon	n.a.	n.a.	n.a.
1608	4	4701149	het	0.61	G	A	n.a.	uvr2 uvr3	G2	3	300	transposon	n.a.	n.a.	FALSE
1609	4	5344953	het	0.55	C	T	n.a.	uvr2 uvr3	G2	3	300	transposon	n.a.	n.a.	FALSE
1610	4	6289148	het	0.76	C	T	n.a.	uvr2 uvr3	G2	3	300	intron	n.a.	n.a.	n.a.
1611	4	7694315	het	0.36	G	A	n.a.	uvr2 uvr3	G2	3	300	transposon	n.a.	TRUE	n.a.
1612	4	7700622	het	0.37037	C	T	n.a.	uvr2 uvr3	G2	3	300	intergenic	n.a.	n.a.	n.a.
1613	4	8080822	het	0.56	C	T	n.a.	uvr2 uvr3	G2	3	300	exon	n.a.	n.a.	FALSE
1614	4	10352274	het	0.61	G	A	n.a.	uvr2 uvr3	G2	3	300	intergenic	n.a.	n.a.	n.a.
1615	4	11652054	homo	1	C	T	n.a.	uvr2 uvr3	G2	3	300	intergenic	n.a.	n.a.	n.a.
1616	4	11796834	het	0.56	C	T	n.a.	uvr2 uvr3	G2	3	300	intergenic	n.a.	n.a.	n.a.
1617	4	16296879	het	0.38	C	T	n.a.	uvr2 uvr3	G2	3	300	exon	n.a.	n.a.	n.a.
1618	4	16570602	het	0.44	G	A	n.a.	uvr2 uvr3	G2	3	300	exon	n.a.	FALSE	n.a.
1619	4	18037299	het	0.5	C	T	n.a.	uvr2 uvr3	G2	3	300	exon	n.a.	n.a.	n.a.
1620	4	18324611	het	0.52	A	G	n.a.	uvr2 uvr3	G2	3	300	intergenic	n.a.	n.a.	n.a.
1621	5	3153283	het	0.55	C	T	n.a.	uvr2 uvr3	G2	3	300	exon	n.a.	n.a.	n.a.
1622	5	3781281	het	0.45	C	T	n.a.	uvr2 uvr3	G2	3	300	exon	TRUE	n.a.	n.a.
1623	5	5121687	homo	0.9	G	A	n.a.	uvr2 uvr3	G2	3	300	exon	n.a.	n.a.	n.a.
1624	5	7042369	het	0.380952	G	A	n.a.	uvr2 uvr3	G2	3	300	transposon	n.a.	n.a.	n.a.
1625	5	10901253	het	0.46	G	A	n.a.	uvr2 uvr3	G2	3	300	transposon	n.a.	n.a.	FALSE
1626	5	12239388	het	0.43	C	T	n.a.	uvr2 uvr3	G2	3	300	transposon	n.a.	n.a.	n.a.
1627	5	12648077	het	0.5	A	G	n.a.	uvr2 uvr3	G2	3	300	transposon	n.a.	n.a.	n.a.
1628	5	12669585	het	0.42	C	T	n.a.	uvr2 uvr3	G2	3	300	transposon	n.a.	n.a.	n.a.
1629	5	19265187	het	0.52	C	T	n.a.	uvr2 uvr3	G2	3	300	exon	n.a.	n.a.	FALSE
1630	5	20645966	het	0.43	C	T	n.a.	uvr2 uvr3	G2	3	300	transposon	n.a.	n.a.	FALSE
1631	5	20808091	het	0.48	C	T	n.a.	uvr2 uvr3	G2	3	300	intron	n.a.	n.a.	n.a.
1632	5	26787133	homo	1	G	A	n.a.	uvr2 uvr3	G2	3	300	transposon	n.a.	n.a.	n.a.
1633	1	982036	het	0.52	G	A	n.a.	uvr2 uvr3	G2	4	300	intergenic	n.a.	n.a.	FALSE
1634	1	4118363	homo	1	C	T	n.a.	uvr2 uvr3	G2	4	300	intergenic	n.a.	n.a.	FALSE
1635	1	8028722	het	0.61	G	A	n.a.	uvr2 uvr3	G2	4	300	exon	n.a.	FALSE	n.a.
1636	1	8728732	het	0.36	C	T	n.a.	uvr2 uvr3	G2	4	300	intergenic	n.a.	n.a.	FALSE
1637	1	9958561	het	0.51	G	A	n.a.	uvr2 uvr3	G2	4	300	transposon	TRUE	n.a.	n.a.
1638	1	13277134	het	0.41	G	A	n.a.	uvr2 uvr3	G2	4	300	intergenic	n.a.	n.a.	n.a.
1639	1	14287756	het	0.65	G	A	n.a.	uvr2 uvr3	G2	4	300	transposon	n.a.	n.a.	FALSE
1640	1	14485724	het	0.5	C	T	n.a.	uvr2 uvr3	G2	4	300	transposon	n.a.	n.a.	TRUE
1641	1	16843900	het	0.57	G	A	n.a.	uvr2 uvr3	G2	4	300	transposon	n.a.	n.a.	FALSE
1642	1	16967705	het	0.57	C	T	n.a.	uvr2 uvr3	G2	4	300	transposon	n.a.	n.a.	n.a.
1643	1	17910531	het	0.42	G	A	n.a.	uvr2 uvr3	G2	4	300	intergenic	n.a.	n.a.	FALSE
1644	1	18831854	het	0.5	G	A	n.a.	uvr2 uvr3	G2	4	300	transposon	n.a.	n.a.	n.a.
1645	1	20519060	het	0.52	G	A	n.a.	uvr2 uvr3	G2	4	300	intergenic	n.a.	n.a.	n.a.
1646	1	22632389	het	0.62	C	T	n.a.	uvr2 uvr3	G2	4	300	intergenic	n.a.	n.a.	n.a.
1647	1	24495624	homo	1	C	T	n.a.	uvr2 uvr3	G2	4	300	exon	FALSE	n.a.	n.a.
1648	1	24644085	homo	1	A	G	n.a.	uvr2 uvr3	G2	4	300	intergenic	n.a.	n.a.	n.a.
1649	1	27329698	het	0.42	G	A	n.a.	uvr2 uvr3	G2	4	300	exon	n.a.	n.a.	n.a.
1650	1	27444081	het	0.5	C	T	n.a.	uvr2 uvr3	G2	4	300	intergenic	n.a.	n.a.	n.a.
1651	1	28433623	het	0.44	G	A	n.a.	uvr2 uvr3	G2	4	300	intergenic	n.a.	n.a.	n.a.
1652	1	28769952	het	0.52	G	A	n.a.	uvr2 uvr3	G2	4	300	exon	n.a.	n.a.	n.a.
1653	1	28810735	het	0.58	C	T	n.a.	uvr2 uvr3	G2	4	300	intergenic	n.a.	n.a.	n.a.
1654	1	28986685	het	0.36	C	T	n.a.	uvr2 uvr3	G2	4	300	intron	n.a.	n.a.	n.a.
1655	1	29253275	het	0.58	G	A	n.a.	uvr2 uvr3	G2	4	300	intron	n.a.	n.a.	FALSE
1656	2	2671590	homo	1	G	T	n.a.	uvr2 uvr3	G2	4	300	transposon	n.a.	n.a.	n.a.
1657	2	3172694	het	0.5	G	A	n.a.	uvr2 uvr3	G2	4	300	intron	n.a.	n.a.	n.a.
1658	2	3909134	het	0.45	G	A	n.a.	uvr2 uvr3	G2	4	300	transposon	n.a.	n.a.	n.a.
1659	2	4067099	het	0.5	T	C	n.a.	uvr2 uvr3	G2	4	300	transposon	n.a.	n.a.	n.a.
1660	2	4731725	het	0.35	G	A	n.a.	uvr2 uvr3	G2	4	300	transposon	n.a.	n.a.	n.a.
1661	2	4761481	het	0.64	C	T	n.a.	uvr2 uvr3	G2	4	300	transposon	n.a.	n.a.	n.a.
1662	2	5055474	het	0.37	A	T	n.a.	uvr2 uvr3	G2	4	300	intergenic	n.a.	n.a.	n.a.
1663	2	5104339	het	0.55	G	A	n.a.	uvr2 uvr3	G2	4	300	transposon	n.a.	TRUE	n.a.
1664	2	5283482	het	0.37	C	T	n.a.	uvr2 uvr3	G2	4	300	transposon	n.a.	TRUE	n.a.
1665	2	5716468	het	0.59	T	A	n.a.	uvr2 uvr3	G2	4	300	transposon	n.a.	n.a.	n.a.
1666	2	6626117	het	0.47	G	A	n.a.	uvr2 uvr3	G2	4	300	transposon	n.a.	n.a.	TRUE
1667	2	6942872	het	0.7	G	A	n.a.	uvr2 uvr3	G2	4	300	intergenic	n.a.	n.a.	n.a.
1668	2	9543062	het	0.5	G	A	n.a.	uvr2 uvr3	G2	4	300	intron	n.a.	n.a.	n.a.
1669	2	9864782	het	0.4	G	A	n.a.	uvr2 uvr3	G2	4	300	exon	n.a.	n.a.	n.a.
1670	2	10869863	het	0.8	G	A	n.a.	uvr2 uvr3	G2	4	300	exon	FALSE	n.a.	n.a.
1671	2	10890316	het	0.65	C	T	n.a.	uvr2 uvr3	G2	4	300	exon	n.a.	n.a.	FALSE
1672	2	11406972	het	0.68	G	A	n.a.	uvr2 uvr3	G2	4	300	intron	n.a.	n.a.	n.a.
1673	2	11543343	het	0.45	G	A	n.a.	uvr2 uvr3	G2	4	300	intergenic	n.a.	n.a.	n.a.
1674	2	16435728	het	0.43	G	A	n.a.	uvr2 uvr3	G2	4	300	intergenic	n.a.	n.a.	FALSE
1675	2	17085438	het	0.57	G	A	n.a.	uvr2 uvr3	G2	4	300	intron	n.a.	n.a.	n.a.
1676	2	18245299	het	0.38	G	A	n.a.	uvr2 uvr3	G2	4	300	exon	n.a.	n.a.	FALSE
1677	2	18313770	het	0.64	G	A	n.a.	uvr2 uvr3	G2	4	300	intergenic	n.a.	n.a.	n.a.
1678	3	2865773	het	0.45	G	A	n.a.	uvr2 uvr3	G2	4	300	exon	n.a.	n.a.	n.a.
1679	3	4244783	het	0.37	G	A	n.a.	uvr2 uvr3	G2	4	300	intergenic	n.a.	n.a.	FALSE
1680	3	4951950	het	0.58	C	T	n.a.	uvr2 uvr3	G2	4	300	exon	FALSE	n.a.	n.a.
1681	3	8939784	het	0.57	G	A	n.a.	uvr2 uvr3	G2	4	300	intron	FALSE	n.a.	n.a.
1682	3	9898521	homo	1	A	T	n.a.	uvr2 uvr3	G2	4	300	intergenic	n.a.	n.a.	n.a.
1683	3	10643388	het	0.41	C	T	n.a.	uvr2 uvr3	G2	4	300	transposon	n.a.	n.a.	n.a.
1684	3	10728375	het	0.35	C	T	n.a.	uvr2 uvr3	G2	4	300	exon	n.a.	n.a.	n.a.
1685	3	10992942	het	0.44	C	T	n.a.	uvr2 uvr3	G2	4	300	intergenic	n.a.	n.a.	n.a.
1686	3	12095838	het	0.52	C	T	n.a.	uvr2 uvr3	G2	4	300	intergenic	n.a.	n.a.	n.a.
1687	3	12404665	het	0.43	C	T	n.a.	uvr2 uvr3	G2	4	300	transposon	n.a.	n.a.	n.a.
1688	3	12909312	het	0.3	G	A	n.a.	uvr2 uvr3	G2	4	300	transposon	n.a.	TRUE	n.a.
1689	3	12975666	het	0.62	G	A	n.a.	uvr2 uvr3	G2	4	300	transposon	n.a.	n.a.	n.a.
1690	3	13644313	het	0.48	C	T	n.a.	uvr2 uvr3	G2	4	300	transposon	n.a.	n.a.	n.a.
1691	3	14060537	homo	0.95	G	A	n.a.	uvr2 uvr3	G2	4	300	transposon	n.a.	n.a.	n.a.
1692	3	15279540	het	0.35	C	T	n.a.	uvr2 uvr3	G2	4	300	transposon	n.a.	n.a.	n.a.
1693	3	15315377	het	0.48	G	A	n.a.	uvr2 uvr3	G2	4	300	transposon	n.a.	TRUE	n.a.
1694	3	16280918	het	0.53	G	A	n.a.	uvr2 uvr3	G2	4	300	transposon	n.a.	n.a.	FALSE
1695	3	17044355	het	0.54	G	A	n.a.	uvr2 uvr3	G2	4	300	transposon	n.a.	n.a.	n.a.
1696	3	18631971	het	0.5	G	A	n.a.	uvr2 uvr3	G2	4	300	transposon	n.a.	n.a.	n.a.
1697	3	19437002	het	0.6	G	A	n.a.	uvr2 uvr3	G2	4	300	transposon	n.a.	n.a.	TRUE
1698	3	19715032	het	0.58	C	T	n.a.	uvr2 uvr3	G2	4	300	intron	n.a.	n.a.	n.a.
1699	3	20396604	homo	1	C	T	n.a.	uvr2 uvr3	G2	4	300	intergenic	n.a.	n.a.	FALSE
1700	3	20590189	het	0.49	G	A	n.a.	uvr2 uvr3	G2	4	300	intergenic	FALSE	n.a.	n.a.
1701	3	22237053	homo	1	C	T	n.a.	uvr2 uvr3	G2	4	300	pseudogene	n.a.	n.a.	TRUE
1702	4	2904811	het	0.6	C	T	n.a.	uvr2 uvr3	G2	4	300	transposon	n.a.	n.a.	n.a.
1703	4	3658194	het	0.46	G	A	n.a.	uvr2 uvr3	G2	4	300	transposon	n.a.	TRUE	n.a.
1704	4	5051209	het	0.52	G	A	n.a.	uvr2 uvr3	G2	4	300	transposon	n.a.	n.a.	n.a.
1705	4	5907137	het	0.55	G	A	n.a.	uvr2 uvr3	G2	4	300	transposon	n.a.	n.a.	n.a.
1706	4	5931044	het	0.35	C	T	n.a.	uvr2 uvr3	G2	4	300	intergenic	n.a.	n.a.	n.a.
1707	4	6919523	het	0.52	G	A	n.a.	uvr2 uvr3	G2	4	300	intergenic	n.a.	n.a.	n.a.
1708	4	9889630	het	0.4	G	A	n.a.	uvr2 uvr3	G2	4	300	intergenic	n.a.	n.a.	FALSE
1709	4	10744752	het	0.55	A	G	n.a.	uvr2 uvr3	G2	4	300	transposon	n.a.	n.a.	n.a.
1710	4	12212809	het	0.41	G	A	n.a.	uvr2 uvr3	G2	4	300	intron	n.a.	n.a.	n.a.
1711	4	13070923	het	0.48	G	A	n.a.	uvr2 uvr3	G2	4	300	intergenic	n.a.	n.a.	n.a.
1712	4	13399643	het	0.47	C	T	n.a.	uvr2 uvr3	G2	4	300	exon	n.a.	n.a.	n.a.
1713	4	15507419	het	0.44	A	G	n.a.	uvr2 uvr3	G2	4	300	intergenic	n.a.	n.a.	n.a.
1714	4	17957799	het	0.39	C	T	n.a.	uvr2 uvr3	G2	4	300	exon	n.a.	n.a.	n.a.
1715	4	18377757	het	0.51	G	A	n.a.	uvr2 uvr3	G2	4	300	transposon	n.a.	n.a.	n.a.
1716	4	18459465	het	0.59	G	A	n.a.	uvr2 uvr3	G2	4	300	intergenic	n.a.	n.a.	FALSE
1717	5	6123311	het	0.4	C	T	n.a.	uvr2 uvr3	G2	4	300	exon	n.a.	n.a.	n.a.
1718	5	7564538	het	0.48	C	T	n.a.	uvr2 uvr3	G2	4	300	intergenic	n.a.	n.a.	FALSE
1719	5	10543454	het	0.47	G	A	n.a.	uvr2 uvr3	G2	4	300	intergenic	FALSE	n.a.	n.a.
1720	5	10590127	het	0.6	C	T	n.a.	uvr2 uvr3	G2	4	300	transposon	n.a.	TRUE	n.a.
1721	5	10763043	het	0.4	C	T	n.a.	uvr2 uvr3	G2	4	300	transposon	n.a.	n.a.	n.a.
1722	5	10832084	het	0.36	G	A	n.a.	uvr2 uvr3	G2	4	300	exon	n.a.	n.a.	n.a.
1723	5	13493511	het	0.79	G	A	n.a.	uvr2 uvr3	G2	4	300	transposon	n.a.	FALSE	n.a.
1724	5	13771863	het	0.4	G	A	n.a.	uvr2 uvr3	G2	4	300	intergenic	n.a.	n.a.	n.a.
1725	5	16559956	het	0.59	G	A	n.a.	uvr2 uvr3	G2	4	300	intergenic	n.a.	n.a.	n.a.
1726	5	16661571	het	0.36	G	A	n.a.	uvr2 uvr3	G2	4	300	intergenic	n.a.	n.a.	n.a.
1727	5	17272280	het	0.39	G	A	n.a.	uvr2 uvr3	G2	4	300	intergenic	n.a.	n.a.	n.a.
1728	5	17818710	het	0.53	G	A	n.a.	uvr2 uvr3	G2	4	300	exon	n.a.	n.a.	FALSE
1729	5	19304218	het	0.46	G	A	n.a.	uvr2 uvr3	G2	4	300	exon	FALSE	n.a.	n.a.
1730	5	20826619	het	0.46	C	T	n.a.	uvr2 uvr3	G2	4	300	intron	n.a.	n.a.	n.a.
1731	5	21251440	het	0.64	G	A	n.a.	uvr2 uvr3	G2	4	300	intron	n.a.	n.a.	n.a.
1732	5	22032215	het	0.4	C	T	n.a.	uvr2 uvr3	G2	4	300	intron	n.a.	n.a.	n.a.
1733	5	22798840	het	0.36	A	G	n.a.	uvr2 uvr3	G2	4	300	intergenic	n.a.	n.a.	n.a.
1734	5	23848747	het	0.48	C	T	n.a.	uvr2 uvr3	G2	4	300	intergenic	n.a.	n.a.	n.a.
1735	1	965095	homo	1	G	A	n.a.	uvr2 uvr3	G2	5	300	intron	n.a.	n.a.	n.a.
1736	1	1218550	het	0.41	C	T	n.a.	uvr2 uvr3	G2	5	300	exon	n.a.	n.a.	n.a.
1737	1	4087897	het	0.53	G	A	n.a.	uvr2 uvr3	G2	5	300	intergenic	n.a.	n.a.	n.a.
1738	1	6214476	homo	1	G	A	n.a.	uvr2 uvr3	G2	5	300	intron	n.a.	n.a.	n.a.
1739	1	6292935	homo	1	G	A	n.a.	uvr2 uvr3	G2	5	300	intron	n.a.	FALSE	n.a.
1740	1	8366047	homo	1	G	A	n.a.	uvr2 uvr3	G2	5	300	pseudogene	n.a.	n.a.	n.a.
1741	1	9914570	het	0.48	G	A	n.a.	uvr2 uvr3	G2	5	300	transposon	n.a.	n.a.	n.a.
1742	1	9999114	het	0.55	C	T	n.a.	uvr2 uvr3	G2	5	300	exon	n.a.	FALSE	n.a.
1743	1	10290690	het	0.58	G	A	n.a.	uvr2 uvr3	G2	5	300	exon	n.a.	n.a.	n.a.
1744	1	10420554	het	0.48	G	A	n.a.	uvr2 uvr3	G2	5	300	intergenic	n.a.	n.a.	n.a.
1745	1	11307417	het	0.6	C	T	n.a.	uvr2 uvr3	G2	5	300	transposon	n.a.	n.a.	n.a.
1746	1	11580574	het	0.48	G	A	n.a.	uvr2 uvr3	G2	5	300	transposon	n.a.	n.a.	n.a.
1747	1	12437197	het	0.37	C	T	n.a.	uvr2 uvr3	G2	5	300	intron	n.a.	n.a.	FALSE
1748	1	13134858	het	0.61	C	T	n.a.	uvr2 uvr3	G2	5	300	transposon	n.a.	n.a.	n.a.
1749	1	14477689	het	0.47	G	A	n.a.	uvr2 uvr3	G2	5	300	transposon	TRUE	n.a.	n.a.
1750	1	16219110	het	0.47	G	A	n.a.	uvr2 uvr3	G2	5	300	exon	n.a.	n.a.	n.a.
1751	1	17689810	het	0.53	C	T	n.a.	uvr2 uvr3	G2	5	300	transposon	n.a.	TRUE	n.a.
1752	1	17717303	het	0.54	C	T	n.a.	uvr2 uvr3	G2	5	300	exon	n.a.	n.a.	n.a.
1753	1	18218088	homo	1	G	A	n.a.	uvr2 uvr3	G2	5	300	exon	n.a.	n.a.	n.a.
1754	1	20665270	homo	1	G	A	n.a.	uvr2 uvr3	G2	5	300	transposon	n.a.	n.a.	n.a.
1755	1	24546434	het	0.55	G	A	n.a.	uvr2 uvr3	G2	5	300	transposon	n.a.	n.a.	FALSE
1756	1	25664746	het	0.51	G	A	n.a.	uvr2 uvr3	G2	5	300	intergenic	n.a.	n.a.	n.a.
1757	1	26526952	het	0.52	G	A	n.a.	uvr2 uvr3	G2	5	300	exon	FALSE	n.a.	n.a.
1758	1	26926512	het	0.53	G	A	n.a.	uvr2 uvr3	G2	5	300	intergenic	n.a.	n.a.	n.a.
1759	1	27442389	het	0.48	C	T	n.a.	uvr2 uvr3	G2	5	300	exon	FALSE	n.a.	n.a.
1760	1	29330879	homo	1	C	T	n.a.	uvr2 uvr3	G2	5	300	exon	n.a.	n.a.	n.a.
1761	1	29367177	het	0.57	G	A	n.a.	uvr2 uvr3	G2	5	300	intergenic	n.a.	n.a.	n.a.
1762	2	171831	homo	0.97	C	T	n.a.	uvr2 uvr3	G2	5	300	intergenic	n.a.	n.a.	n.a.
1763	2	956399	het	0.58	G	A	n.a.	uvr2 uvr3	G2	5	300	exon	n.a.	FALSE	n.a.
1764	2	1742637	homo	1	C	T	n.a.	uvr2 uvr3	G2	5	300	transposon	n.a.	n.a.	n.a.
1765	2	2281224	homo	0.97	C	T	n.a.	uvr2 uvr3	G2	5	300	transposon	n.a.	n.a.	TRUE
1766	2	2423911	homo	1	G	A	n.a.	uvr2 uvr3	G2	5	300	intergenic	n.a.	n.a.	n.a.
1767	2	4379164	homo	1	C	T	n.a.	uvr2 uvr3	G2	5	300	transposon	n.a.	n.a.	n.a.
1768	2	5091390	homo	0.96	C	T	n.a.	uvr2 uvr3	G2	5	300	transposon	n.a.	n.a.	FALSE
1769	2	6285795	homo	1	C	T	n.a.	uvr2 uvr3	G2	5	300	exon	n.a.	n.a.	n.a.
1770	2	7074413	homo	1	C	T	n.a.	uvr2 uvr3	G2	5	300	exon	n.a.	n.a.	FALSE
1771	2	7449046	homo	1	C	T	n.a.	uvr2 uvr3	G2	5	300	transposon	n.a.	n.a.	FALSE
1772	2	9257280	het	0.52	G	A	n.a.	uvr2 uvr3	G2	5	300	intergenic	n.a.	n.a.	n.a.
1773	2	9739806	het	0.5	C	T	n.a.	uvr2 uvr3	G2	5	300	exon	FALSE	n.a.	n.a.
1774	2	10192054	het	0.45	G	A	n.a.	uvr2 uvr3	G2	5	300	intergenic	n.a.	n.a.	n.a.
1775	2	10314982	het	0.45	G	A	n.a.	uvr2 uvr3	G2	5	300	intergenic	n.a.	n.a.	n.a.
1776	2	13066581	het	0.43	C	T	n.a.	uvr2 uvr3	G2	5	300	transposon	n.a.	n.a.	n.a.
1777	2	16792642	het	0.51	G	A	n.a.	uvr2 uvr3	G2	5	300	intergenic	n.a.	n.a.	n.a.
1778	2	17274705	homo	1	C	T	n.a.	uvr2 uvr3	G2	5	300	transposon	n.a.	n.a.	FALSE
1779	2	17340767	homo	0.94	C	T	n.a.	uvr2 uvr3	G2	5	300	transposon	n.a.	n.a.	TRUE
1780	3	2935590	homo	0.98	G	A	n.a.	uvr2 uvr3	G2	5	300	intron	n.a.	n.a.	n.a.
1781	3	4818748	homo	1	G	A	n.a.	uvr2 uvr3	G2	5	300	exon	n.a.	n.a.	n.a.
1782	3	4931397	homo	1	C	T	n.a.	uvr2 uvr3	G2	5	300	transposon	n.a.	n.a.	n.a.
1783	3	5602381	het	0.63	C	T	n.a.	uvr2 uvr3	G2	5	300	intron	n.a.	n.a.	n.a.
1784	3	7468748	het	0.43	G	A	n.a.	uvr2 uvr3	G2	5	300	intergenic	n.a.	FALSE	n.a.
1785	3	8782370	homo	1	G	A	n.a.	uvr2 uvr3	G2	5	300	exon	n.a.	n.a.	n.a.
1786	3	8892898	het	0.53	C	T	n.a.	uvr2 uvr3	G2	5	300	exon	n.a.	n.a.	FALSE
1787	3	10642494	homo	1	C	T	n.a.	uvr2 uvr3	G2	5	300	transposon	n.a.	n.a.	n.a.
1788	3	11360226	het	0.38	A	T	n.a.	uvr2 uvr3	G2	5	300	transposon	n.a.	n.a.	n.a.
1789	3	11377506	het	0.68	C	T	n.a.	uvr2 uvr3	G2	5	300	transposon	n.a.	n.a.	n.a.
1790	3	11392436	het	0.43	C	T	n.a.	uvr2 uvr3	G2	5	300	intergenic	n.a.	n.a.	n.a.
1791	3	11603461	het	0.58	C	T	n.a.	uvr2 uvr3	G2	5	300	transposon	n.a.	n.a.	TRUE
1792	3	12391701	het	0.63	C	T	n.a.	uvr2 uvr3	G2	5	300	transposon	n.a.	n.a.	n.a.
1793	3	12521712	het	0.53	C	T	n.a.	uvr2 uvr3	G2	5	300	transposon	n.a.	n.a.	n.a.
1794	3	14710647	het	0.5	G	A	n.a.	uvr2 uvr3	G2	5	300	intergenic	n.a.	FALSE	n.a.
1795	3	15057102	het	0.41	C	T	n.a.	uvr2 uvr3	G2	5	300	transposon	TRUE	n.a.	n.a.
1796	3	15271549	het	0.5	G	A	n.a.	uvr2 uvr3	G2	5	300	transposon	n.a.	n.a.	n.a.
1797	3	15375159	het	0.42	G	A	n.a.	uvr2 uvr3	G2	5	300	transposon	n.a.	n.a.	FALSE
1798	3	15391980	het	0.55	C	T	n.a.	uvr2 uvr3	G2	5	300	exon	n.a.	TRUE	n.a.
1799	3	15486770	het	0.52	G	A	n.a.	uvr2 uvr3	G2	5	300	transposon	n.a.	n.a.	n.a.
1800	3	16688655	homo	1	G	A	n.a.	uvr2 uvr3	G2	5	300	exon	n.a.	n.a.	FALSE
1801	3	18893991	het	0.33	G	A	n.a.	uvr2 uvr3	G2	5	300	exon	n.a.	n.a.	n.a.
1802	3	20039816	het	0.45	C	T	n.a.	uvr2 uvr3	G2	5	300	intron	n.a.	n.a.	n.a.
1803	3	22708372	het	0.64	C	T	n.a.	uvr2 uvr3	G2	5	300	exon	n.a.	n.a.	FALSE
1804	4	613300	het	0.41	G	A	n.a.	uvr2 uvr3	G2	5	300	intergenic	n.a.	n.a.	n.a.
1805	4	764283	homo	1	C	T	n.a.	uvr2 uvr3	G2	5	300	transposon	n.a.	n.a.	FALSE
1806	4	1300505	homo	1	G	A	n.a.	uvr2 uvr3	G2	5	300	intergenic	n.a.	n.a.	n.a.
1807	4	1748321	het	0.37	C	T	n.a.	uvr2 uvr3	G2	5	300	transposon	TRUE	n.a.	n.a.
1808	4	3049915	homo	1	C	T	n.a.	uvr2 uvr3	G2	5	300	transposon	n.a.	n.a.	n.a.
1809	4	3508183	homo	1	C	T	n.a.	uvr2 uvr3	G2	5	300	transposon	n.a.	n.a.	n.a.
1810	4	3764455	het	0.3	G	A	n.a.	uvr2 uvr3	G2	5	300	exon	n.a.	n.a.	n.a.
1811	4	4209671	homo	1	G	A	n.a.	uvr2 uvr3	G2	5	300	transposon	n.a.	n.a.	n.a.
1812	4	4819283	het	0.4	C	T	n.a.	uvr2 uvr3	G2	5	300	transposon	n.a.	n.a.	FALSE
1813	4	4989401	het	0.69	G	A	n.a.	uvr2 uvr3	G2	5	300	intergenic	n.a.	n.a.	n.a.
1814	4	5700094	homo	0.98	G	A	n.a.	uvr2 uvr3	G2	5	300	intergenic	n.a.	n.a.	n.a.
1815	4	8798751	homo	1	C	T	n.a.	uvr2 uvr3	G2	5	300	intron	n.a.	n.a.	FALSE
1816	4	10174732	het	0.45	G	A	n.a.	uvr2 uvr3	G2	5	300	transposon	n.a.	n.a.	n.a.
1817	4	10994675	het	0.64	G	A	n.a.	uvr2 uvr3	G2	5	300	transposon	n.a.	n.a.	n.a.
1818	4	11295266	homo	1	C	T	n.a.	uvr2 uvr3	G2	5	300	exon	n.a.	n.a.	n.a.
1819	4	11805978	het	0.49	G	A	n.a.	uvr2 uvr3	G2	5	300	intron	n.a.	n.a.	n.a.
1820	4	15732337	het	0.57	C	T	n.a.	uvr2 uvr3	G2	5	300	exon	n.a.	n.a.	FALSE
1821	4	16505537	het	0.4	C	T	n.a.	uvr2 uvr3	G2	5	300	intergenic	n.a.	FALSE	n.a.
1822	5	374836	homo	1	C	T	n.a.	uvr2 uvr3	G2	5	300	exon	n.a.	n.a.	n.a.
1823	5	1339167	homo	1	G	A	n.a.	uvr2 uvr3	G2	5	300	exon	n.a.	n.a.	n.a.
1824	5	3153279	homo	1	C	T	n.a.	uvr2 uvr3	G2	5	300	exon	n.a.	n.a.	n.a.
1825	5	10635038	het	0.3	G	A	n.a.	uvr2 uvr3	G2	5	300	transposon	n.a.	n.a.	n.a.
1826	5	10853208	homo	0.96	G	A	n.a.	uvr2 uvr3	G2	5	300	transposon	n.a.	n.a.	n.a.
1827	5	11471999	het	0.46	G	A	n.a.	uvr2 uvr3	G2	5	300	transposon	n.a.	n.a.	TRUE
1828	5	12167457	het	0.5	G	A	n.a.	uvr2 uvr3	G2	5	300	transposon	n.a.	n.a.	n.a.
1829	5	12437141	het	0.45	G	A	n.a.	uvr2 uvr3	G2	5	300	transposon	TRUE	n.a.	n.a.
1830	5	12988309	homo	1	C	T	n.a.	uvr2 uvr3	G2	5	300	transposon	n.a.	TRUE	n.a.
1831	5	16135269	het	0.38	G	A	n.a.	uvr2 uvr3	G2	5	300	intergenic	n.a.	n.a.	n.a.
1832	5	17335223	homo	1	C	T	n.a.	uvr2 uvr3	G2	5	300	exon	n.a.	n.a.	n.a.
1833	5	19222434	het	0.5	C	T	n.a.	uvr2 uvr3	G2	5	300	intron	n.a.	n.a.	n.a.
1834	5	19795206	het	0.4	C	T	n.a.	uvr2 uvr3	G2	5	300	transposon	n.a.	n.a.	n.a.
1835	5	20444397	het	0.39	G	A	n.a.	uvr2 uvr3	G2	5	300	exon	n.a.	n.a.	n.a.
1836	3	9664866	het	0.37931	C	G	n.a.	uvr2 uvr3	G3	2	0	transposon	n.a.	n.a.	n.a.
1837	2	10651804	het	0.52	G	A	n.a.	uvr2 uvr3	G3	4	0	pseudogene	n.a.	n.a.	n.a.
1838	3	9890718	het	0.62963	C	T	n.a.	uvr2 uvr3	G3	4	0	transposon	TRUE	n.a.	n.a.
1839	3	9976473	het	0.6	G	A	n.a.	uvr2 uvr3	G3	4	0	transposon	n.a.	n.a.	n.a.
1840	3	13533238	homo	1	C	T	n.a.	uvr2 uvr3	G3	4	0	transposon	n.a.	FALSE	n.a.
1841	1	568946	homo	1	G	A	n.a.	uvr2 uvr3	G3	5	0	exon	FALSE	n.a.	n.a.
1842	1	785356	het	0.433333	C	T	n.a.	uvr2 uvr3	G3	5	0	transposon	n.a.	n.a.	n.a.
1843	1	13424155	het	0.333333	C	A	n.a.	uvr2 uvr3	G3	5	0	transposon	n.a.	n.a.	n.a.
1844	1	28772783	het	0.5	A	C	n.a.	uvr2 uvr3	G3	5	0	exon	n.a.	n.a.	n.a.
1845	4	18074625	homo	1	A	G	n.a.	uvr2 uvr3	G3	5	0	exon	n.a.	n.a.	n.a.
1846	5	13568589	het	0.526316	G	A	n.a.	uvr2 uvr3	G3	5	0	transposon	n.a.	TRUE	n.a.
1847	1	950080	homo	0.97	A	T	n.a.	uvr2 uvr3	G3	1	300	exon	n.a.	n.a.	n.a.
1848	1	950081	homo	0.98	T	A	n.a.	uvr2 uvr3	G3	1	300	exon	n.a.	n.a.	n.a.
1849	1	2593620	homo	1	G	A	n.a.	uvr2 uvr3	G3	1	300	intron	n.a.	n.a.	n.a.
1850	1	4611585	homo	1	G	A	n.a.	uvr2 uvr3	G3	1	300	intergenic	n.a.	n.a.	n.a.
1851	1	5901902	het	0.51	C	T	n.a.	uvr2 uvr3	G3	1	300	exon	n.a.	n.a.	n.a.
1852	1	6621945	het	0.57	A	G	n.a.	uvr2 uvr3	G3	1	300	intergenic	n.a.	n.a.	n.a.
1853	1	7737050	het	0.42	C	T	n.a.	uvr2 uvr3	G3	1	300	exon	n.a.	n.a.	FALSE
1854	1	8543696	het	0.46	C	T	n.a.	uvr2 uvr3	G3	1	300	intergenic	n.a.	n.a.	n.a.
1855	1	8869681	het	0.48	G	A	n.a.	uvr2 uvr3	G3	1	300	transposon	n.a.	n.a.	n.a.
1856	1	10211978	het	0.34	G	A	n.a.	uvr2 uvr3	G3	1	300	intron	n.a.	n.a.	FALSE
1857	1	11520359	het	0.54	G	A	n.a.	uvr2 uvr3	G3	1	300	transposon	n.a.	n.a.	n.a.
1858	1	11938079	het	0.6	C	T	n.a.	uvr2 uvr3	G3	1	300	intron	n.a.	n.a.	n.a.
1859	1	14107254	het	0.43	G	A	n.a.	uvr2 uvr3	G3	1	300	transposon	n.a.	n.a.	n.a.
1860	1	15953887	het	0.55	T	A	n.a.	uvr2 uvr3	G3	1	300	transposon	n.a.	n.a.	n.a.
1861	1	16117755	het	0.52	G	A	n.a.	uvr2 uvr3	G3	1	300	intergenic	n.a.	n.a.	n.a.
1862	1	16468224	het	0.45	C	T	n.a.	uvr2 uvr3	G3	1	300	exon	n.a.	n.a.	FALSE
1863	1	16724075	het	0.48	G	A	n.a.	uvr2 uvr3	G3	1	300	transposon	n.a.	n.a.	n.a.
1864	1	17925137	het	0.55	G	A	n.a.	uvr2 uvr3	G3	1	300	exon	n.a.	n.a.	n.a.
1865	1	18846365	het	0.47	C	T	n.a.	uvr2 uvr3	G3	1	300	transposon	n.a.	n.a.	n.a.
1866	1	19596019	het	0.46	C	T	n.a.	uvr2 uvr3	G3	1	300	transposon	n.a.	n.a.	FALSE
1867	1	21161067	het	0.4	C	T	n.a.	uvr2 uvr3	G3	1	300	intron	TRUE	n.a.	n.a.
1868	1	22089692	het	0.5	G	A	n.a.	uvr2 uvr3	G3	1	300	transposon	n.a.	n.a.	n.a.
1869	1	22394545	het	0.48	G	A	n.a.	uvr2 uvr3	G3	1	300	intergenic	n.a.	n.a.	n.a.
1870	1	24414796	het	0.52	C	T	n.a.	uvr2 uvr3	G3	1	300	pseudogene	n.a.	n.a.	FALSE
1871	1	24564322	het	0.53	C	T	n.a.	uvr2 uvr3	G3	1	300	transposon	n.a.	n.a.	n.a.
1872	1	24679436	het	0.39	C	T	n.a.	uvr2 uvr3	G3	1	300	intergenic	n.a.	n.a.	n.a.
1873	1	29256847	het	0.54	C	T	n.a.	uvr2 uvr3	G3	1	300	intron	n.a.	n.a.	n.a.
1874	1	29518921	het	0.53	C	T	n.a.	uvr2 uvr3	G3	1	300	exon	n.a.	n.a.	n.a.
1875	2	571969	het	0.43	C	T	n.a.	uvr2 uvr3	G3	1	300	transposon	n.a.	n.a.	n.a.
1876	2	1549349	het	0.6	C	T	n.a.	uvr2 uvr3	G3	1	300	transposon	n.a.	n.a.	n.a.
1877	2	1799018	het	0.43	G	A	n.a.	uvr2 uvr3	G3	1	300	exon	n.a.	n.a.	n.a.
1878	2	1814387	het	0.45	G	A	n.a.	uvr2 uvr3	G3	1	300	transposon	n.a.	n.a.	FALSE
1879	2	4639174	het	0.61	G	A	n.a.	uvr2 uvr3	G3	1	300	transposon	n.a.	n.a.	n.a.
1880	2	5188092	het	0.41	G	A	n.a.	uvr2 uvr3	G3	1	300	transposon	n.a.	n.a.	n.a.
1881	2	5734197	het	0.53	C	T	n.a.	uvr2 uvr3	G3	1	300	intergenic	n.a.	n.a.	n.a.
1882	2	6116229	het	0.52	G	A	n.a.	uvr2 uvr3	G3	1	300	transposon	n.a.	n.a.	FALSE
1883	2	7326149	het	0.48	G	A	n.a.	uvr2 uvr3	G3	1	300	exon	n.a.	n.a.	n.a.
1884	2	8368844	homo	1	G	A	n.a.	uvr2 uvr3	G3	1	300	intergenic	n.a.	n.a.	n.a.
1885	2	10104777	het	0.41	A	T	n.a.	uvr2 uvr3	G3	1	300	intergenic	n.a.	n.a.	n.a.
1886	2	11014631	het	0.41	C	T	n.a.	uvr2 uvr3	G3	1	300	transposon	n.a.	n.a.	n.a.
1887	2	11378941	het	0.48	A	G	n.a.	uvr2 uvr3	G3	1	300	transposon	n.a.	n.a.	n.a.
1888	2	14327584	het	0.54	G	A	n.a.	uvr2 uvr3	G3	1	300	exon	n.a.	n.a.	n.a.
1889	2	15659056	het	0.56	A	T	n.a.	uvr2 uvr3	G3	1	300	exon	n.a.	n.a.	n.a.
1890	2	15659057	het	0.57	G	A	n.a.	uvr2 uvr3	G3	1	300	intergenic	n.a.	n.a.	n.a.
1891	2	15984792	homo	1	G	A	n.a.	uvr2 uvr3	G3	1	300	exon	n.a.	n.a.	n.a.
1892	2	16612440	homo	1	G	C	n.a.	uvr2 uvr3	G3	1	300	exon	n.a.	n.a.	n.a.
1893	2	16933473	het	0.43	C	T	n.a.	uvr2 uvr3	G3	1	300	exon	n.a.	n.a.	n.a.
1894	2	18128293	het	0.48	C	T	n.a.	uvr2 uvr3	G3	1	300	exon	n.a.	n.a.	n.a.
1895	2	19609258	het	0.51	C	T	n.a.	uvr2 uvr3	G3	1	300	exon	n.a.	n.a.	n.a.
1896	3	303233	het	0.43	A	G	n.a.	uvr2 uvr3	G3	1	300	intron	n.a.	n.a.	n.a.
1897	3	3754368	het	0.42	C	T	n.a.	uvr2 uvr3	G3	1	300	intergenic	n.a.	n.a.	n.a.
1898	3	7916931	het	0.39	C	T	n.a.	uvr2 uvr3	G3	1	300	exon	n.a.	n.a.	n.a.
1899	3	11577677	het	0.44	C	T	n.a.	uvr2 uvr3	G3	1	300	intron	n.a.	n.a.	n.a.
1900	3	12002501	het	0.43	C	T	n.a.	uvr2 uvr3	G3	1	300	transposon	n.a.	n.a.	n.a.
1901	3	13086329	homo	1	C	T	n.a.	uvr2 uvr3	G3	1	300	transposon	n.a.	n.a.	FALSE
1902	3	13195476	homo	1	C	T	n.a.	uvr2 uvr3	G3	1	300	transposon	n.a.	n.a.	n.a.
1903	3	13235965	het	0.6	G	A	n.a.	uvr2 uvr3	G3	1	300	intron	TRUE	n.a.	n.a.
1904	3	14035863	homo	1	G	A	n.a.	uvr2 uvr3	G3	1	300	transposon	n.a.	n.a.	n.a.
1905	3	14617449	het	0.45	C	A	n.a.	uvr2 uvr3	G3	1	300	transposon	n.a.	n.a.	FALSE
1906	3	14985891	het	0.36	C	T	n.a.	uvr2 uvr3	G3	1	300	transposon	n.a.	n.a.	n.a.
1907	3	18069814	het	0.48	C	T	n.a.	uvr2 uvr3	G3	1	300	transposon	n.a.	n.a.	n.a.
1908	3	18197662	het	0.53	G	A	n.a.	uvr2 uvr3	G3	1	300	intron	n.a.	n.a.	n.a.
1909	3	18902203	het	0.47	G	A	n.a.	uvr2 uvr3	G3	1	300	exon	n.a.	n.a.	FALSE
1910	3	21992648	het	0.67	C	T	n.a.	uvr2 uvr3	G3	1	300	exon	n.a.	FALSE	n.a.
1911	4	1337289	het	0.56	G	A	n.a.	uvr2 uvr3	G3	1	300	exon	n.a.	n.a.	n.a.
1912	4	1452842	het	0.62	G	A	n.a.	uvr2 uvr3	G3	1	300	transposon	n.a.	n.a.	n.a.
1913	4	3572163	het	0.52	G	A	n.a.	uvr2 uvr3	G3	1	300	intergenic	n.a.	n.a.	n.a.
1914	4	3578801	het	0.42	C	T	n.a.	uvr2 uvr3	G3	1	300	transposon	n.a.	n.a.	n.a.
1915	4	4557849	het	0.52	G	A	n.a.	uvr2 uvr3	G3	1	300	transposon	n.a.	TRUE	n.a.
1916	4	4719665	het	0.44	G	A	n.a.	uvr2 uvr3	G3	1	300	transposon	n.a.	n.a.	FALSE
1917	4	5434900	het	0.54	C	T	n.a.	uvr2 uvr3	G3	1	300	exon	n.a.	n.a.	n.a.
1918	4	5490407	het	0.43	C	T	n.a.	uvr2 uvr3	G3	1	300	transposon	n.a.	n.a.	TRUE
1919	4	5595483	het	0.37	G	A	n.a.	uvr2 uvr3	G3	1	300	transposon	n.a.	n.a.	FALSE
1920	4	5985051	het	0.55	C	T	n.a.	uvr2 uvr3	G3	1	300	intergenic	n.a.	n.a.	n.a.
1921	4	6153673	het	0.63	C	T	n.a.	uvr2 uvr3	G3	1	300	intergenic	n.a.	n.a.	n.a.
1922	4	6443396	het	0.6	G	A	n.a.	uvr2 uvr3	G3	1	300	exon	n.a.	n.a.	n.a.
1923	4	6645398	het	0.46	G	A	n.a.	uvr2 uvr3	G3	1	300	intergenic	n.a.	n.a.	n.a.
1924	4	6920376	het	0.44	T	C	n.a.	uvr2 uvr3	G3	1	300	intron	n.a.	n.a.	n.a.
1925	4	7853170	het	0.49	C	T	n.a.	uvr2 uvr3	G3	1	300	transposon	n.a.	n.a.	n.a.
1926	4	9834898	het	0.57	G	A	n.a.	uvr2 uvr3	G3	1	300	intergenic	n.a.	n.a.	FALSE
1927	4	15470298	homo	1	C	T	n.a.	uvr2 uvr3	G3	1	300	intron	n.a.	n.a.	FALSE
1928	5	50947	het	0.55	G	A	n.a.	uvr2 uvr3	G3	1	300	exon	n.a.	n.a.	FALSE
1929	5	137181	het	0.69	G	A	n.a.	uvr2 uvr3	G3	1	300	transposon	n.a.	n.a.	FALSE
1930	5	4025475	homo	1	G	A	n.a.	uvr2 uvr3	G3	1	300	intron	n.a.	n.a.	FALSE
1931	5	8720283	homo	1	C	T	n.a.	uvr2 uvr3	G3	1	300	transposon	n.a.	n.a.	n.a.
1932	5	10048029	homo	1	T	C	n.a.	uvr2 uvr3	G3	1	300	transposon	n.a.	n.a.	n.a.
1933	5	10955662	het	0.47	C	T	n.a.	uvr2 uvr3	G3	1	300	transposon	n.a.	n.a.	n.a.
1934	5	11106450	homo	0.985915	G	A	n.a.	uvr2 uvr3	G3	1	300	transposon	n.a.	n.a.	FALSE
1935	5	11433208	homo	1	C	T	n.a.	uvr2 uvr3	G3	1	300	transposon	TRUE	n.a.	n.a.
1936	5	11465105	het	0.48	C	T	n.a.	uvr2 uvr3	G3	1	300	transposon	n.a.	n.a.	n.a.
1937	5	11482876	het	0.52	C	T	n.a.	uvr2 uvr3	G3	1	300	transposon	n.a.	n.a.	TRUE
1938	5	11616993	het	0.49	C	T	n.a.	uvr2 uvr3	G3	1	300	intergenic	n.a.	n.a.	n.a.
1939	5	12234270	homo	1	G	A	n.a.	uvr2 uvr3	G3	1	300	transposon	n.a.	n.a.	n.a.
1940	5	12779216	homo	1	C	T	n.a.	uvr2 uvr3	G3	1	300	transposon	n.a.	n.a.	n.a.
1941	5	14560278	homo	1	C	T	n.a.	uvr2 uvr3	G3	1	300	intergenic	n.a.	n.a.	n.a.
1942	5	16953663	homo	1	G	A	n.a.	uvr2 uvr3	G3	1	300	intergenic	n.a.	n.a.	n.a.
1943	5	19239064	homo	0.98	G	A	n.a.	uvr2 uvr3	G3	1	300	intron	n.a.	n.a.	FALSE
1944	5	25518295	homo	1	C	T	n.a.	uvr2 uvr3	G3	1	300	intergenic	n.a.	n.a.	n.a.
1945	5	25933605	het	0.58	C	T	n.a.	uvr2 uvr3	G3	1	300	intron	n.a.	n.a.	n.a.
1946	1	419866	het	0.47	C	T	n.a.	uvr2 uvr3	G3	2	300	exon	n.a.	n.a.	n.a.
1947	1	1026530	het	0.48	G	A	TRUE	uvr2 uvr3	G3	2	300	exon	n.a.	n.a.	n.a.
1948	1	1143030	het	0.57	G	A	n.a.	uvr2 uvr3	G3	2	300	exon	n.a.	n.a.	n.a.
1949	1	1503898	het	0.54	C	T	n.a.	uvr2 uvr3	G3	2	300	intergenic	n.a.	n.a.	n.a.
1950	1	2125058	het	0.5	G	A	n.a.	uvr2 uvr3	G3	2	300	exon	n.a.	n.a.	FALSE
1951	1	4078346	homo	1	C	T	n.a.	uvr2 uvr3	G3	2	300	intergenic	n.a.	n.a.	FALSE
1952	1	8573464	homo	1	G	A	n.a.	uvr2 uvr3	G3	2	300	transposon	n.a.	n.a.	n.a.
1953	1	8619403	homo	1	G	A	n.a.	uvr2 uvr3	G3	2	300	intergenic	TRUE	n.a.	n.a.
1954	1	9192134	homo	1	G	A	n.a.	uvr2 uvr3	G3	2	300	exon	n.a.	n.a.	n.a.
1955	1	12077933	homo	1	C	T	n.a.	uvr2 uvr3	G3	2	300	intergenic	n.a.	n.a.	FALSE
1956	1	12844358	homo	1	C	T	n.a.	uvr2 uvr3	G3	2	300	transposon	n.a.	n.a.	n.a.
1957	1	13328477	homo	1	G	A	n.a.	uvr2 uvr3	G3	2	300	transposon	TRUE	n.a.	n.a.
1958	1	13328478	homo	1	T	A	n.a.	uvr2 uvr3	G3	2	300	transposon	n.a.	n.a.	n.a.
1959	1	13452305	homo	1	C	T	n.a.	uvr2 uvr3	G3	2	300	intron	n.a.	n.a.	n.a.
1960	1	14061891	homo	1	C	T	n.a.	uvr2 uvr3	G3	2	300	transposon	n.a.	TRUE	n.a.
1961	1	16411809	homo	1	G	A	n.a.	uvr2 uvr3	G3	2	300	exon	n.a.	n.a.	n.a.
1962	1	16652375	homo	1	C	T	n.a.	uvr2 uvr3	G3	2	300	transposon	n.a.	n.a.	FALSE
1963	1	16956509	homo	1	C	T	n.a.	uvr2 uvr3	G3	2	300	transposon	n.a.	n.a.	TRUE
1964	1	16969344	homo	1	C	T	n.a.	uvr2 uvr3	G3	2	300	transposon	n.a.	n.a.	n.a.
1965	1	17937711	homo	1	G	A	n.a.	uvr2 uvr3	G3	2	300	transposon	n.a.	n.a.	n.a.
1966	1	19085458	het	0.56	G	A	n.a.	uvr2 uvr3	G3	2	300	transposon	n.a.	n.a.	n.a.
1967	1	19564225	het	0.72	C	T	n.a.	uvr2 uvr3	G3	2	300	exon	n.a.	n.a.	n.a.
1968	1	20872995	homo	1	A	G	n.a.	uvr2 uvr3	G3	2	300	intergenic	n.a.	n.a.	n.a.
1969	1	22971909	homo	0.97	C	T	n.a.	uvr2 uvr3	G3	2	300	intergenic	n.a.	n.a.	n.a.
1970	1	23840303	homo	1	C	T	n.a.	uvr2 uvr3	G3	2	300	intergenic	n.a.	n.a.	n.a.
1971	1	24729350	homo	1	C	T	n.a.	uvr2 uvr3	G3	2	300	transposon	n.a.	n.a.	n.a.
1972	1	28873761	homo	1	G	A	n.a.	uvr2 uvr3	G3	2	300	exon	n.a.	n.a.	n.a.
1973	2	1048758	het	0.48	A	T	n.a.	uvr2 uvr3	G3	2	300	transposon	n.a.	n.a.	n.a.
1974	2	1709602	het	0.61	G	A	n.a.	uvr2 uvr3	G3	2	300	transposon	n.a.	n.a.	n.a.
1975	2	2577408	het	0.67	G	A	n.a.	uvr2 uvr3	G3	2	300	transposon	n.a.	n.a.	n.a.
1976	2	2839346	het	0.57	G	A	n.a.	uvr2 uvr3	G3	2	300	transposon	n.a.	n.a.	n.a.
1977	2	3074422	het	0.38	G	A	n.a.	uvr2 uvr3	G3	2	300	transposon	n.a.	n.a.	FALSE
1978	2	3190482	het	0.48	G	A	n.a.	uvr2 uvr3	G3	2	300	transposon	n.a.	n.a.	n.a.
1979	2	4057464	het	0.45	G	A	n.a.	uvr2 uvr3	G3	2	300	transposon	n.a.	n.a.	n.a.
1980	2	4554370	homo	1	C	T	n.a.	uvr2 uvr3	G3	2	300	transposon	TRUE	n.a.	n.a.
1981	2	4569955	homo	1	C	T	n.a.	uvr2 uvr3	G3	2	300	intergenic	n.a.	n.a.	n.a.
1982	2	4789058	homo	1	C	T	n.a.	uvr2 uvr3	G3	2	300	exon	n.a.	n.a.	FALSE
1983	2	5356918	homo	1	G	A	n.a.	uvr2 uvr3	G3	2	300	transposon	n.a.	TRUE	n.a.
1984	2	5483659	homo	1	C	T	n.a.	uvr2 uvr3	G3	2	300	transposon	n.a.	n.a.	n.a.
1985	2	5901910	homo	1	G	A	n.a.	uvr2 uvr3	G3	2	300	transposon	TRUE	n.a.	n.a.
1986	2	5947367	homo	1	C	T	n.a.	uvr2 uvr3	G3	2	300	intergenic	n.a.	n.a.	n.a.
1987	2	6104078	homo	1	G	A	n.a.	uvr2 uvr3	G3	2	300	intergenic	n.a.	n.a.	n.a.
1988	2	6998454	homo	1	G	A	n.a.	uvr2 uvr3	G3	2	300	intergenic	n.a.	n.a.	n.a.
1989	2	7197257	homo	1	C	T	n.a.	uvr2 uvr3	G3	2	300	intergenic	n.a.	n.a.	n.a.
1990	2	8043444	het	0.6	G	A	n.a.	uvr2 uvr3	G3	2	300	exon	n.a.	n.a.	n.a.
1991	2	8221973	het	0.53	C	T	n.a.	uvr2 uvr3	G3	2	300	intron	n.a.	n.a.	n.a.
1992	2	9261965	het	0.37	C	T	TRUE	uvr2 uvr3	G3	2	300	transposon	n.a.	n.a.	n.a.
1993	2	9844004	het	0.45	C	T	n.a.	uvr2 uvr3	G3	2	300	intergenic	n.a.	n.a.	FALSE
1994	2	12636315	het	0.57	C	T	n.a.	uvr2 uvr3	G3	2	300	exon	n.a.	n.a.	n.a.
1995	2	14062695	homo	1	C	T	n.a.	uvr2 uvr3	G3	2	300	intergenic	n.a.	n.a.	n.a.
1996	2	18816415	homo	1	G	A	n.a.	uvr2 uvr3	G3	2	300	intron	n.a.	n.a.	n.a.
1997	3	261554	het	0.6	G	A	n.a.	uvr2 uvr3	G3	2	300	exon	n.a.	n.a.	n.a.
[truncated: 523 more rows]
